# Supplementary material for: 4-[(Hy­droxy)(4-methyl­phen­yl)methyl­idene]isochroman-1,3-dione
Source: Acta Crystallogr Sect E Struct Rep Online. 2011 Dec 3;68(Pt 1):o3. doi: 10.1107/S1600536811050975 (PMC3254283; doi:10.1107/S1600536811050975)
Supplement: Supplementary file 1 [file e-68-000o3-sup1.cif]

##############################################################################
#                                                                            #
# This CIF contains the data in a paper accepted for publication in          #
# Acta Crystallographica Section E. It conforms to the requirements of       #
# Notes for Authors for Acta Crystallographica Section E, and has been       #
# peer reviewed under the auspices of the IUCr Commission on Journals.       #
#                                                                            #
# Full details of the Crystallographic Information File format               #
# are given in the paper "The Crystallographic Information File (CIF):       #
# a New Standard Archive File for Crystallography" by S. R. Hall, F. H.      #
# Allen and I. D. Brown [Acta Cryst. (1991), A47, 655-685].                  #
#                                                                            #
# The current version of the core CIF dictionary is obtainable from          #
# ftp://ftp.iucr.org/pub/cif_core.dic.                                       #
#                                                                            #
# Software is freely available for graphical display of the structure(s)     #
# in this CIF. For information consult the CIF software page                 #
# http://www.iucr.org/resources/cif/software.                                #
#                                                                            #
# This file may be used for bona fide research purposes within the           #
# scientific community so long as proper attribution is given to the journal # 
# article from which it was obtained.                                        #
#                                                                            #
##############################################################################
data_I
_audit_creation_method     SHELXL-97
_chemical_name_systematic
;
4-[(Hydroxy)(4-methylphenyl)methylidene]isochroman-1,3-dione
;
_chemical_name_common     ?
_chemical_formula_moiety     'C17 H12 O4'
_chemical_formula_sum     'C17 H12 O4'
_chemical_formula_iupac     'C17 H12 O4'
_chemical_formula_weight     280.27
_chemical_melting_point     ?
_chemical_melting_point_gt     387
_chemical_melting_point_lt     388
_symmetry_cell_setting     monoclinic
_symmetry_space_group_name_H-M     'P 21/c'
_symmetry_space_group_name_hall     '-P 2ybc'
loop_
    _symmetry_equiv_pos_as_xyz
    'x, y, z'
    '-x, y+1/2, -z+1/2'
    '-x, -y, -z'
    'x, -y-1/2, z-1/2'
_cell_length_a     15.6767(6)
_cell_length_b     5.9655(2)
_cell_length_c     14.4589(4)
_cell_angle_alpha     90.00
_cell_angle_beta     102.9610(10)
_cell_angle_gamma     90.00
_cell_volume     1317.74(8)
_cell_formula_units_Z     4
_cell_measurement_reflns_used     12419
_cell_measurement_theta_min     2.89
_cell_measurement_theta_max     28.99
_cell_measurement_temperature     298(2)
_exptl_crystal_description     prism
_exptl_crystal_colour     yellow
_exptl_crystal_size_max     0.40
_exptl_crystal_size_mid     0.34
_exptl_crystal_size_min     0.10
_exptl_crystal_density_diffrn     1.413
_exptl_crystal_density_meas     ?
_exptl_crystal_density_method     'not measured'
_exptl_crystal_F_000     584
_exptl_absorpt_coefficient_mu     0.101
_exptl_absorpt_correction_type     none
_exptl_absorpt_process_details     ?
_exptl_absorpt_correction_T_min     ?
_exptl_absorpt_correction_T_max     ?
_exptl_special_details     ?
_diffrn_ambient_temperature     298(2)
_diffrn_radiation_type     MoK\a
_diffrn_radiation_wavelength     0.71073
_diffrn_radiation_source     'fine-focus sealed tube'
_diffrn_radiation_monochromator     graphite
_diffrn_measurement_device_type     'Nonius KappaCCD'
_diffrn_measurement_method     '\f and \w scans'
_diffrn_detector_area_resol_mean     ?
_diffrn_reflns_number     12419
_diffrn_reflns_av_R_equivalents     0.053
_diffrn_reflns_av_sigmaI/netI     0.0358
_diffrn_reflns_theta_min     2.89
_diffrn_reflns_theta_max     28.99
_diffrn_reflns_theta_full     26.671
_diffrn_measured_fraction_theta_max     0.944
_diffrn_measured_fraction_theta_full     0.985
_diffrn_reflns_limit_h_min     -21
_diffrn_reflns_limit_h_max     20
_diffrn_reflns_limit_k_min     -7
_diffrn_reflns_limit_k_max     7
_diffrn_reflns_limit_l_min     -19
_diffrn_reflns_limit_l_max     19
_diffrn_standards_number     ?
_diffrn_standards_interval_count     ?
_diffrn_standards_interval_time     ?
_diffrn_standards_decay_%     ?
_refine_special_details
;
The 2 reflections [(-5 2 1), (2 0 0)] whith (Iobs-Icalc)/Sigma(<i>I</i>)
superior to 10, are not used in the refinement. The weighted <i>R</i>-factor
<i>wR</i> and goodness of fit <i>S</i> are based on <i>F</i>^2^, conventional
<i>R</i>-factors <i>R</i> are based on <i>F</i>, with <i>F</i> set to zero for
negative <i>F</i>^2^. The threshold expression of <i>F</i>^2^ >
2\s(<i>F</i>^2^) is used only for calculating <i>R</i>-factors(gt) <i>etc</i>.
and is not relevant to the choice of reflections for refinement.
<i>R</i>-factors based on <i>F</i>^2^ are statistically about twice as large
as those based on <i>F</i>, and <i>R</i>- factors based on ALL data will be
even larger.
;
_reflns_number_total     3304
_reflns_number_gt     2684
_reflns_threshold_expression     I>2\s(I)
_refine_ls_structure_factor_coef     Fsqd
_refine_ls_matrix_type     full
_refine_ls_R_factor_all     0.0734
_refine_ls_R_factor_gt     0.0573
_refine_ls_wR_factor_gt     0.1388
_refine_ls_wR_factor_ref     0.1500
_refine_ls_goodness_of_fit_ref     1.077
_refine_ls_restrained_S_all     1.077
_refine_ls_number_reflns     3304
_refine_ls_number_parameters     193
_refine_ls_number_restraints     0
_refine_ls_number_constraints     48
_refine_ls_hydrogen_treatment     constr
_refine_ls_weighting_scheme     calc
_refine_ls_weighting_details
         'calc w=1/[\s^2^(Fo^2^)+(0.0625P)^2^+0.4240P] where P=(Fo^2^+2Fc^2^)/3'
_atom_sites_solution_hydrogens     geom
_atom_sites_solution_primary     direct
_atom_sites_solution_secondary     difmap
_refine_ls_shift/su_max     0.000
_refine_ls_shift/su_mean     0.000
_refine_diff_density_max     0.201
_refine_diff_density_min     -0.160
_refine_ls_extinction_method     'SHELXL97 (Sheldrick, 2008)'
_refine_ls_extinction_coef     0.11(2)
_refine_ls_extinction_expression
                                  'Fc^*^=kFc[1+0.001xFc^2^\l^3^/sin(2\q)]^-1/4^'
loop_
    _atom_type_symbol
    _atom_type_description
    _atom_type_scat_dispersion_real
    _atom_type_scat_dispersion_imag
    _atom_type_scat_source
    'C' 'C' 0.0033 0.0016
                         'International Tables Vol C Tables 4.2.6.8 and 6.1.1.4'
    'H' 'H' 0.0000 0.0000
                         'International Tables Vol C Tables 4.2.6.8 and 6.1.1.4'
    'O' 'O' 0.0106 0.0060
                         'International Tables Vol C Tables 4.2.6.8 and 6.1.1.4'
_computing_data_collection     'COLLECT (Hooft, 1998)'
_computing_cell_refinement     'DENZO/SCALEPACK (Otwinowski & Minor, 1997)'
_computing_data_reduction     'DENZO/SCALEPACK (Otwinowski & Minor, 1997)'
_computing_structure_solution     'SIR2004 (Burla <i>et al.</i>, 2005)'
_computing_structure_refinement     'SHELXL97 (Sheldrick, 2008)'
_computing_molecular_graphics     'PLATON (Spek, 2009)'
_computing_publication_material
;
SHELXL97 (Sheldrick, 2008), publCIF (Westrip, 2010) and WinGX
(Farrugia, 1999)
;
loop_
    _atom_site_type_symbol
    _atom_site_label
    _atom_site_fract_x
    _atom_site_fract_y
    _atom_site_fract_z
    _atom_site_U_iso_or_equiv
    _atom_site_adp_type
    _atom_site_calc_flag
    _atom_site_refinement_flags
    _atom_site_occupancy
    _atom_site_symmetry_multiplicity
    _atom_site_disorder_assembly
    _atom_site_disorder_group
    O O1 0.85227(9) 0.2252(2) 0.70711(8) 0.0608(4) Uani d . 1 1 . .
    C C5 0.83327(9) 0.3569(2) 0.51682(9) 0.0361(3) Uani d . 1 1 . .
    C C4 0.88171(10) 0.4900(3) 0.59015(10) 0.0420(4) Uani d . 1 1 . .
    O O3 0.77485(10) -0.0788(3) 0.66859(10) 0.0690(4) Uani d . 1 1 . .
    O O4 0.69333(9) -0.1556(2) 0.50349(10) 0.0632(4) Uani d . 1 1 . .
    H H4 0.7147 -0.1802 0.5597 0.095 Uiso calc R 1 1 . .
    C C15 0.59439(11) 0.3609(3) 0.27099(12) 0.0484(4) Uani d . 1 1 . .
    H H15 0.5656 0.4979 0.2599 0.058 Uiso calc R 1 1 . .
    C C1 0.78494(10) 0.1628(3) 0.54105(10) 0.0405(4) Uani d . 1 1 . .
    C C6 0.83808(10) 0.4128(3) 0.42383(10) 0.0401(4) Uani d . 1 1 . .
    H H6 0.8110 0.3211 0.3738 0.048 Uiso calc R 1 1 . .
    C C9 0.92667(11) 0.6800(3) 0.57079(12) 0.0514(4) Uani d . 1 1 . .
    H H9 0.9579 0.7670 0.6204 0.062 Uiso calc R 1 1 . .
    C C16 0.63851(10) 0.3071(3) 0.36170(12) 0.0454(4) Uani d . 1 1 . .
    H H16 0.6403 0.4089 0.4108 0.054 Uiso calc R 1 1 . .
    C C11 0.68042(10) 0.1011(3) 0.38016(11) 0.0412(4) Uani d . 1 1 . .
    C C10 0.72372(10) 0.0383(3) 0.47841(12) 0.0441(4) Uani d . 1 1 . .
    C C12 0.67731(11) -0.0477(3) 0.30589(13) 0.0515(4) Uani d . 1 1 . .
    H H12 0.7043 -0.1870 0.3173 0.062 Uiso calc R 1 1 . .
    C C8 0.92474(12) 0.7385(3) 0.47832(13) 0.0530(4) Uani d . 1 1 . .
    H H8 0.9519 0.8693 0.4648 0.064 Uiso calc R 1 1 . .
    C C3 0.89085(12) 0.4261(3) 0.68931(11) 0.0532(5) Uani d . 1 1 . .
    O O2 0.93083(11) 0.5246(3) 0.75773(9) 0.0782(5) Uani d . 1 1 . .
    C C14 0.59194(10) 0.2147(3) 0.19552(12) 0.0487(4) Uani d . 1 1 . .
    C C13 0.63411(12) 0.0107(3) 0.21485(13) 0.0567(5) Uani d . 1 1 . .
    H H13 0.6334 -0.0896 0.1654 0.068 Uiso calc R 1 1 . .
    C C7 0.88200(11) 0.6007(3) 0.40553(11) 0.0461(4) Uani d . 1 1 . .
    H H7 0.8831 0.6360 0.3432 0.055 Uiso calc R 1 1 . .
    C C2 0.80260(12) 0.0934(3) 0.63907(12) 0.0504(4) Uani d . 1 1 . .
    C C17 0.54283(14) 0.2771(4) 0.09711(14) 0.0719(6) Uani d . 1 1 . .
    H H17A 0.4814 0.2511 0.0913 0.108 Uiso calc R 1 1 . .
    H H17B 0.5634 0.1874 0.0514 0.108 Uiso calc R 1 1 . .
    H H17C 0.5524 0.4327 0.0859 0.108 Uiso calc R 1 1 . .
loop_
    _atom_site_aniso_label
    _atom_site_aniso_U_11
    _atom_site_aniso_U_22
    _atom_site_aniso_U_33
    _atom_site_aniso_U_12
    _atom_site_aniso_U_13
    _atom_site_aniso_U_23
    O1 0.0781(9) 0.0731(9) 0.0303(6) 0.0141(7) 0.0104(5) 0.0079(5)
    C5 0.0390(7) 0.0374(8) 0.0311(7) 0.0060(5) 0.0063(5) -0.0008(5)
    C4 0.0461(8) 0.0458(9) 0.0313(7) 0.0105(6) 0.0029(6) -0.0061(6)
    O3 0.0837(10) 0.0700(9) 0.0572(8) 0.0078(7) 0.0242(7) 0.0287(7)
    O4 0.0656(8) 0.0478(7) 0.0736(9) -0.0084(6) 0.0102(7) 0.0191(6)
    C15 0.0448(8) 0.0428(9) 0.0566(10) 0.0044(7) 0.0092(7) 0.0052(7)
    C1 0.0452(8) 0.0419(8) 0.0357(7) 0.0064(6) 0.0116(6) 0.0047(6)
    C6 0.0435(8) 0.0450(8) 0.0306(7) -0.0051(6) 0.0056(6) -0.0029(6)
    C9 0.0527(9) 0.0473(9) 0.0474(9) -0.0001(7) -0.0031(7) -0.0147(7)
    C16 0.0481(8) 0.0383(8) 0.0491(9) 0.0034(6) 0.0094(7) -0.0026(6)
    C11 0.0382(7) 0.0355(8) 0.0482(8) -0.0021(6) 0.0064(6) 0.0002(6)
    C10 0.0463(8) 0.0371(8) 0.0509(9) 0.0039(6) 0.0149(7) 0.0069(6)
    C12 0.0520(9) 0.0383(9) 0.0606(10) 0.0032(7) 0.0048(8) -0.0059(7)
    C8 0.0551(10) 0.0438(9) 0.0567(10) -0.0094(7) 0.0053(8) -0.0031(7)
    C3 0.0648(11) 0.0583(11) 0.0328(8) 0.0203(8) 0.0030(7) -0.0057(7)
    O2 0.1091(12) 0.0797(10) 0.0345(6) 0.0199(9) -0.0081(7) -0.0154(6)
    C14 0.0380(8) 0.0586(10) 0.0478(9) -0.0055(7) 0.0060(6) 0.0021(7)
    C13 0.0563(10) 0.0564(11) 0.0544(10) -0.0008(8) 0.0059(8) -0.0161(8)
    C7 0.0487(9) 0.0504(9) 0.0380(8) -0.0070(7) 0.0069(6) 0.0024(6)
    C2 0.0563(10) 0.0564(10) 0.0414(8) 0.0153(8) 0.0169(7) 0.0108(7)
    C17 0.0641(12) 0.0963(17) 0.0503(11) -0.0034(11) 0.0024(9) 0.0090(10)
_geom_special_details
;
All s.u.'s (except the s.u. in the dihedral angle between two l.s. planes) are
estimated using the full covariance matrix. The cell s.u.'s are taken into
account individually in the estimation of s.u.'s in distances, angles and
torsion angles; correlations between s.u.'s in cell parameters are only used
when they are defined by crystal symmetry. An approximate (isotropic)
treatment of cell s.u.'s is used for estimating s.u.'s involving l.s. planes.
;
loop_
    _geom_bond_atom_site_label_1
    _geom_bond_atom_site_label_2
    _geom_bond_site_symmetry_2
    _geom_bond_distance
    _geom_bond_publ_flag
    O1 C2 . 1.360(2) ?
    O1 C3 . 1.392(2) ?
    C5 C4 . 1.404(2) ?
    C5 C6 . 1.404(2) ?
    C5 C1 . 1.469(2) ?
    C4 C9 . 1.396(2) ?
    C4 C3 . 1.459(2) ?
    O3 C2 . 1.229(2) ?
    O4 C10 . 1.3316(19) ?
    O4 H4 . 0.8200 ?
    C15 C16 . 1.376(2) ?
    C15 C14 . 1.391(2) ?
    C15 H15 . 0.9300 ?
    C1 C10 . 1.380(2) ?
    C1 C2 . 1.443(2) ?
    C6 C7 . 1.372(2) ?
    C6 H6 . 0.9300 ?
    C9 C8 . 1.376(3) ?
    C9 H9 . 0.9300 ?
    C16 C11 . 1.391(2) ?
    C16 H16 . 0.9300 ?
    C11 C12 . 1.386(2) ?
    C11 C10 . 1.479(2) ?
    C12 C13 . 1.383(3) ?
    C12 H12 . 0.9300 ?
    C8 C7 . 1.384(2) ?
    C8 H8 . 0.9300 ?
    C3 O2 . 1.199(2) ?
    C14 C13 . 1.383(3) ?
    C14 C17 . 1.505(2) ?
    C13 H13 . 0.9300 ?
    C7 H7 . 0.9300 ?
    C17 H17A . 0.9600 ?
    C17 H17B . 0.9600 ?
    C17 H17C . 0.9600 ?
loop_
    _geom_angle_atom_site_label_1
    _geom_angle_atom_site_label_2
    _geom_angle_atom_site_label_3
    _geom_angle_site_symmetry_1
    _geom_angle_site_symmetry_3
    _geom_angle
    _geom_angle_publ_flag
    C2 O1 C3 . . 124.49(13) ?
    C4 C5 C6 . . 116.93(14) ?
    C4 C5 C1 . . 119.11(13) ?
    C6 C5 C1 . . 123.87(13) ?
    C9 C4 C5 . . 121.33(14) ?
    C9 C4 C3 . . 117.80(15) ?
    C5 C4 C3 . . 120.78(16) ?
    C10 O4 H4 . . 109.5 ?
    C16 C15 C14 . . 121.40(16) ?
    C16 C15 H15 . . 119.3 ?
    C14 C15 H15 . . 119.3 ?
    C10 C1 C2 . . 116.26(15) ?
    C10 C1 C5 . . 126.02(13) ?
    C2 C1 C5 . . 117.72(14) ?
    C7 C6 C5 . . 121.07(14) ?
    C7 C6 H6 . . 119.5 ?
    C5 C6 H6 . . 119.5 ?
    C8 C9 C4 . . 119.92(15) ?
    C8 C9 H9 . . 120.0 ?
    C4 C9 H9 . . 120.0 ?
    C15 C16 C11 . . 120.24(16) ?
    C15 C16 H16 . . 119.9 ?
    C11 C16 H16 . . 119.9 ?
    C12 C11 C16 . . 118.97(15) ?
    C12 C11 C10 . . 120.72(14) ?
    C16 C11 C10 . . 120.24(15) ?
    O4 C10 C1 . . 121.84(15) ?
    O4 C10 C11 . . 111.50(14) ?
    C1 C10 C11 . . 126.59(14) ?
    C13 C12 C11 . . 120.05(16) ?
    C13 C12 H12 . . 120.0 ?
    C11 C12 H12 . . 120.0 ?
    C9 C8 C7 . . 119.32(16) ?
    C9 C8 H8 . . 120.3 ?
    C7 C8 H8 . . 120.3 ?
    O2 C3 O1 . . 115.94(16) ?
    O2 C3 C4 . . 126.9(2) ?
    O1 C3 C4 . . 117.10(15) ?
    C13 C14 C15 . . 117.73(15) ?
    C13 C14 C17 . . 121.93(18) ?
    C15 C14 C17 . . 120.32(17) ?
    C12 C13 C14 . . 121.58(16) ?
    C12 C13 H13 . . 119.2 ?
    C14 C13 H13 . . 119.2 ?
    C6 C7 C8 . . 121.13(15) ?
    C6 C7 H7 . . 119.4 ?
    C8 C7 H7 . . 119.4 ?
    O3 C2 O1 . . 114.97(15) ?
    O3 C2 C1 . . 125.20(18) ?
    O1 C2 C1 . . 119.82(16) ?
    C14 C17 H17A . . 109.5 ?
    C14 C17 H17B . . 109.5 ?
    H17A C17 H17B . . 109.5 ?
    C14 C17 H17C . . 109.5 ?
    H17A C17 H17C . . 109.5 ?
    H17B C17 H17C . . 109.5 ?
loop_
    _geom_torsion_atom_site_label_1
    _geom_torsion_atom_site_label_2
    _geom_torsion_atom_site_label_3
    _geom_torsion_atom_site_label_4
    _geom_torsion_site_symmetry_1
    _geom_torsion_site_symmetry_2
    _geom_torsion_site_symmetry_3
    _geom_torsion_site_symmetry_4
    _geom_torsion
    _geom_torsion_publ_flag
    C6 C5 C4 C9 . . . . 5.1(2) ?
    C1 C5 C4 C9 . . . . -178.11(14) ?
    C6 C5 C4 C3 . . . . -171.19(14) ?
    C1 C5 C4 C3 . . . . 5.6(2) ?
    C4 C5 C1 C10 . . . . 168.82(15) ?
    C6 C5 C1 C10 . . . . -14.7(2) ?
    C4 C5 C1 C2 . . . . -11.4(2) ?
    C6 C5 C1 C2 . . . . 165.14(14) ?
    C4 C5 C6 C7 . . . . -5.5(2) ?
    C1 C5 C6 C7 . . . . 177.88(14) ?
    C5 C4 C9 C8 . . . . -0.7(2) ?
    C3 C4 C9 C8 . . . . 175.73(16) ?
    C14 C15 C16 C11 . . . . -1.4(3) ?
    C15 C16 C11 C12 . . . . 0.3(2) ?
    C15 C16 C11 C10 . . . . -176.67(15) ?
    C2 C1 C10 O4 . . . . -10.7(2) ?
    C5 C1 C10 O4 . . . . 169.10(15) ?
    C2 C1 C10 C11 . . . . 165.94(15) ?
    C5 C1 C10 C11 . . . . -14.3(3) ?
    C12 C11 C10 O4 . . . . -52.7(2) ?
    C16 C11 C10 O4 . . . . 124.25(16) ?
    C12 C11 C10 C1 . . . . 130.41(18) ?
    C16 C11 C10 C1 . . . . -52.7(2) ?
    C16 C11 C12 C13 . . . . 0.9(3) ?
    C10 C11 C12 C13 . . . . 177.89(16) ?
    C4 C9 C8 C7 . . . . -3.5(3) ?
    C2 O1 C3 O2 . . . . 178.20(16) ?
    C2 O1 C3 C4 . . . . -4.3(2) ?
    C9 C4 C3 O2 . . . . 3.0(3) ?
    C5 C4 C3 O2 . . . . 179.43(17) ?
    C9 C4 C3 O1 . . . . -174.25(14) ?
    C5 C4 C3 O1 . . . . 2.2(2) ?
    C16 C15 C14 C13 . . . . 1.2(2) ?
    C16 C15 C14 C17 . . . . 179.69(16) ?
    C11 C12 C13 C14 . . . . -1.1(3) ?
    C15 C14 C13 C12 . . . . 0.1(3) ?
    C17 C14 C13 C12 . . . . -178.41(18) ?
    C5 C6 C7 C8 . . . . 1.5(3) ?
    C9 C8 C7 C6 . . . . 3.2(3) ?
    C3 O1 C2 O3 . . . . 179.33(15) ?
    C3 O1 C2 C1 . . . . -1.8(2) ?
    C10 C1 C2 O3 . . . . 8.2(2) ?
    C5 C1 C2 O3 . . . . -171.65(16) ?
    C10 C1 C2 O1 . . . . -170.55(14) ?
    C5 C1 C2 O1 . . . . 9.6(2) ?
loop_
    _geom_hbond_atom_site_label_D
    _geom_hbond_atom_site_label_H
    _geom_hbond_atom_site_label_A
    _geom_hbond_site_symmetry_A
    _geom_hbond_distance_DH
    _geom_hbond_distance_HA
    _geom_hbond_distance_DA
    _geom_hbond_angle_DHA
    O4 H4 O3 . 0.82 1.75 2.485(2) 148
    C7 H7 O2 4_575 0.93 2.57 3.299(2) 136
_iucr_refine_instructions_details
;
TITL isochr2 in P 21/c
CELL  0.71073  15.6767   5.9655  14.4589   90.000  102.961   90.000
ZERR     4.00   0.0006   0.0002   0.0004    0.000    0.001    0.000
LATT   1
SYMM  - X, 1/2 + Y, 1/2 - Z
SFAC  C    H    O
UNIT  68   48   16
MERG   2
OMIT    -5   2   1
OMIT     2   0   0
HTAB  O4 O3
HTAB  C7 O2_$1
EQIV  $1 x, 3/2-y, -1/2+z
FMAP   2
PLAN   25
SIZE     0.10   0.34   0.40
ACTA
HTAB
BOND   $H
CONF
LIST   4
L.S.  10
TEMP    25.00
WGHT    0.062500    0.424000
EXTI    0.107206
FVAR       6.30441
O1    3    0.852272    0.225221    0.707111    11.00000    0.07811    0.07313 =
         0.03035    0.00787    0.01039    0.01405
C5    1    0.833268    0.356898    0.516819    11.00000    0.03899    0.03736 =
         0.03112   -0.00078    0.00626    0.00598
C4    1    0.881711    0.489995    0.590145    11.00000    0.04611    0.04578 =
         0.03127   -0.00605    0.00294    0.01047
O3    3    0.774848   -0.078790    0.668587    11.00000    0.08364    0.06997 =
         0.05725    0.02871    0.02424    0.00783
O4    3    0.693327   -0.155556    0.503493    11.00000    0.06560    0.04784 =
         0.07363    0.01906    0.01022   -0.00844
AFIX 147
H4    2    0.714750   -0.180162    0.559701    11.00000   -1.50000
AFIX   0
C15   1    0.594389    0.360855    0.270990    11.00000    0.04477    0.04282 =
         0.05656    0.00523    0.00921    0.00441
AFIX  43
H15   2    0.565608    0.497873    0.259935    11.00000   -1.20000
AFIX   0
C1    1    0.784943    0.162776    0.541048    11.00000    0.04521    0.04190 =
         0.03573    0.00471    0.01164    0.00638
C6    1    0.838076    0.412830    0.423827    11.00000    0.04348    0.04505 =
         0.03063   -0.00292    0.00563   -0.00507
AFIX  43
H6    2    0.811041    0.321049    0.373811    11.00000   -1.20000
AFIX   0
C9    1    0.926675    0.680016    0.570788    11.00000    0.05270    0.04729 =
         0.04744   -0.01471   -0.00313   -0.00011
AFIX  43
H9    2    0.957899    0.766973    0.620351    11.00000   -1.20000
AFIX   0
C16   1    0.638507    0.307085    0.361696    11.00000    0.04805    0.03833 =
         0.04911   -0.00257    0.00941    0.00337
AFIX  43
H16   2    0.640295    0.408859    0.410818    11.00000   -1.20000
AFIX   0
C11   1    0.680417    0.101128    0.380155    11.00000    0.03816    0.03552 =
         0.04824    0.00023    0.00641   -0.00214
C10   1    0.723718    0.038291    0.478413    11.00000    0.04626    0.03708 =
         0.05093    0.00695    0.01493    0.00388
C12   1    0.677311   -0.047714    0.305887    11.00000    0.05195    0.03826 =
         0.06064   -0.00592    0.00479    0.00321
AFIX  43
H12   2    0.704299   -0.186963    0.317272    11.00000   -1.20000
AFIX   0
C8    1    0.924740    0.738481    0.478315    11.00000    0.05508    0.04379 =
         0.05673   -0.00307    0.00534   -0.00943
AFIX  43
H8    2    0.951870    0.869276    0.464831    11.00000   -1.20000
AFIX   0
C3    1    0.890854    0.426094    0.689309    11.00000    0.06478    0.05829 =
         0.03277   -0.00574    0.00302    0.02025
O2    3    0.930829    0.524583    0.757734    11.00000    0.10911    0.07965 =
         0.03453   -0.01537   -0.00805    0.01989
C14   1    0.591935    0.214664    0.195524    11.00000    0.03796    0.05860 =
         0.04785    0.00213    0.00604   -0.00551
C13   1    0.634110    0.010665    0.214852    11.00000    0.05625    0.05642 =
         0.05443   -0.01609    0.00595   -0.00077
AFIX  43
H13   2    0.633397   -0.089638    0.165445    11.00000   -1.20000
AFIX   0
C7    1    0.882000    0.600651    0.405532    11.00000    0.04873    0.05036 =
         0.03796    0.00238    0.00691   -0.00699
AFIX  43
H7    2    0.883086    0.636007    0.343162    11.00000   -1.20000
AFIX   0
C2    1    0.802601    0.093352    0.639071    11.00000    0.05629    0.05644 =
         0.04139    0.01078    0.01693    0.01531
C17   1    0.542833    0.277128    0.097112    11.00000    0.06407    0.09629 =
         0.05031    0.00899    0.00242   -0.00339
AFIX 137
H17A  2    0.481423    0.251072    0.091265    11.00000   -1.50000
H17B  2    0.563354    0.187418    0.051423    11.00000   -1.50000
H17C  2    0.552401    0.432739    0.085869    11.00000   -1.50000
HKLF    4
REM  isochr2 in P 21/c
REM R1 =  0.0573 for   2684 Fo > 4sig(Fo)  and  0.0734 for all   3304 data
REM    193 parameters refined using      0 restraints
END
WGHT      0.0625      0.4240
REM Highest difference peak  0.201,  deepest hole -0.160,  1-sigma level  0.034
Q1    1   0.8790  0.4568  0.6357  11.00000  0.05    0.20
Q2    1   0.7030  0.0777  0.4234  11.00000  0.05    0.19
Q3    1   0.7979  0.1274  0.5794  11.00000  0.05    0.19
Q4    1   0.5905  0.3274  0.0605  11.00000  0.05    0.19
Q5    1   0.8336  0.3932  0.4710  11.00000  0.05    0.17
Q6    1   0.7412  0.1448  0.5179  11.00000  0.05    0.17
Q7    1   0.7993  0.2640  0.5325  11.00000  0.05    0.16
Q8    1   0.4947  0.4230  0.1052  11.00000  0.05    0.16
Q9    1   0.6372 -0.0239  0.2621  11.00000  0.05    0.16
Q10   1   0.8422  0.4590  0.5557  11.00000  0.05    0.15
Q11   1   0.8862  0.6807  0.4462  11.00000  0.05    0.14
Q12   1   0.7471 -0.1354  0.5991  11.00000  0.05    0.14
Q13   1   0.5601  0.2328  0.1516  11.00000  0.05    0.13
Q14   1   0.5232  0.1118  0.0485  11.00000  0.05    0.13
Q15   1   0.8793  0.5094  0.7541  11.00000  0.05    0.13
Q16   1   0.5995  0.3100  0.3225  11.00000  0.05    0.12
Q17   1   0.6355  0.1498  0.2057  11.00000  0.05    0.12
Q18   1   0.5867  0.2578  0.2281  11.00000  0.05    0.12
Q19   1   0.8790  0.5986  0.5825  11.00000  0.05    0.12
Q20   1   0.8030 -0.0616  0.6445  11.00000  0.05    0.11
Q21   1   0.9137  0.7185  0.5246  11.00000  0.05    0.11
Q22   1   0.8058  0.2136  0.6801  11.00000  0.05    0.11
Q23   1   0.8775  0.4582  0.4245  11.00000  0.05    0.11
Q24   1   0.6492  0.3480  0.3141  11.00000  0.05    0.10
Q25   1   0.9745  0.8690  0.4409  11.00000  0.05    0.10
;
data_global
_journal_date_recd_electronic     2011-11-22
_journal_date_accepted     2011-11-27
_journal_name_full     'Acta Crystallographica, Section E'
_journal_year     2012
_journal_volume     68
_journal_issue      1
_journal_page_first     o3
_journal_page_last     o3
_journal_paper_category     QO
_journal_paper_doi     10.1107/S1600536811050975
_journal_coeditor_code     FJ2488
_publ_contact_author_name     'Abou Akoun'
_publ_contact_author_address
;
 Laboratoire de Cristallographie et Physique Mol\'eculaire
 UFR SSMT , Universit\'e de Cocody 22 BP 582 Abidjan 22
 C\^ote d'Ivoire
;
_publ_contact_author_email     'abou_akoun@yahoo.fr'
_publ_contact_author_fax     ?
_publ_contact_author_phone     '+225 05915874'
_publ_section_title
;
4-[(Hydroxy)(4-methylphenyl)methylidene]isochroman-1,3-dione
;
loop_
    _publ_author_name
    _publ_author_address
    'Abou, Akoun'
;
Laboratoire de Cristallographie et Physique Mol\'eculaire,
UFR SSMT, Universit\'e de Cocody 22 BP 582 Abidjan 22,
C\^ote d'Ivoire
;
    'Djand\'e, Abdoulaye'
;
Laboratoire de Chimie Bio-organique et Phytochimie,
Universit\'e de Ouagadougou 03 BP 7021 Ouagadougou 03, Burkina Faso
;
    'Saba, Adama'
;
Laboratoire de Chimie Bio-organique et Phytochimie,
Universit\'e de Ouagadougou 03 BP 7021 Ouagadougou 03, Burkina Faso
;
    'Chiavassa, Thierry'
;
Universit\'e de Provence,
Laboratoire de Spectrom\'etrie et Dynamique Mol\'eculaire,
case 542 Avenue Escadrille Normandie Niemen, F-13397 Marseille,
Cedex 20, France.
;
    'Kakou-Yao, Rita'
;
Laboratoire de Cristallographie et Physique Mol\'eculaire,
UFR SSMT, Universit\'e de Cocody 22 BP 582 Abidjan 22,
C\^ote d'Ivoire
;
