# Supplementary material for: 4-[(Hy­droxy)(4-methyl­phen­yl)methyl­idene]isochroman-1,3-dione
Source: Acta Crystallogr Sect E Struct Rep Online. 2011 Dec 3;68(Pt 1):o3. doi: 10.1107/S1600536811050975 (PMC3254283; doi:10.1107/S1600536811050975)
Supplement: Supplementary file 2 [file e-68-000o3-Isup2.hkl]

#
# h,k,l, Fc-squared, Fo-squared, sigma(Fo-squared) and status flag
#
data_I
_shelx_title ' isochr2 in P 21/c'
_shelx_refln_list_code          4
_shelx_F_calc_maximum       51.66
_exptl_crystal_F_000       584.00
_reflns_d_resolution_high  0.7333
 
loop_
 _symmetry_equiv_pos_as_xyz
 'x, y, z'
 '-x, y+1/2, -z+1/2'
 '-x, -y, -z'
 'x, -y-1/2, z-1/2'
 
_cell_length_a    15.6777
_cell_length_b     5.9655
_cell_length_c    14.4589
_cell_angle_alpha  90.000
_cell_angle_beta  102.961
_cell_angle_gamma  90.000
 
_shelx_F_squared_multiplier     1.000
 
loop_
 _refln_index_h
 _refln_index_k
 _refln_index_l
 _refln_F_squared_calc
 _refln_F_squared_meas
 _refln_F_squared_sigma
 _refln_observed_status
   5   0   0     1194.78     1133.52     48.94 o
   6   0   0       78.63       72.99      2.14 o
   7   0   0      102.57      107.80      3.07 o
   8   0   0      844.67      783.04     22.44 o
   9   0   0       17.18       13.82      0.85 o
  10   0   0      101.05      113.78      3.25 o
  11   0   0      119.35      125.28      3.86 o
  12   0   0        3.52        3.18      0.86 o
  13   0   0      135.05      131.95      4.48 o
  14   0   0        4.42        5.42      1.15 o
  15   0   0        7.61        9.75      1.61 o
  16   0   0        5.18        5.11      1.41 o
  17   0   0       22.15       25.69      2.47 o
  18   0   0        5.87        0.85      1.67 o
  19   0   0       46.97       54.99      3.92 o
  20   0   0       18.91       16.95      2.61 o
   6   1   0       38.99       35.58      1.23 o
   7   1   0       43.82       55.53      1.28 o
   8   1   0      554.46      586.63     10.49 o
   9   1   0      294.35      257.79      5.05 o
  10   1   0        1.61        2.81      0.47 o
  11   1   0        0.60        0.24      0.56 o
  12   1   0       22.58       25.55      1.02 o
  13   1   0       28.20       24.74      1.09 o
  14   1   0       11.03       10.01      0.85 o
  15   1   0       25.87       29.63      1.35 o
  16   1   0        2.85        1.89      0.83 o
  17   1   0       81.41       91.87      3.98 o
  18   1   0        5.71        9.46      1.91 o
  19   1   0       17.26       18.09      2.02 o
  20   1   0       31.46       29.37      2.56 o
   0   2   0       74.99       89.23      4.72 o
   1   2   0      442.47      440.95      9.47 o
   2   2   0     1076.28     1169.78     30.49 o
   3   2   0      294.90      304.59      6.12 o
   4   2   0        0.06        0.79      0.22 o
   5   2   0      419.45      516.25     10.31 o
   6   2   0        1.86        0.36      0.29 o
   7   2   0       99.88      120.59      2.50 o
   8   2   0      160.47      166.29      3.51 o
   9   2   0      223.91      228.71      4.61 o
  10   2   0       38.36       40.08      1.03 o
  11   2   0        7.35        8.10      0.59 o
  12   2   0       45.85       48.45      1.68 o
  13   2   0      133.75      135.21      3.25 o
  14   2   0       53.29       59.23      2.00 o
  15   2   0       12.19       16.45      1.16 o
  16   2   0       21.64       21.63      1.22 o
  17   2   0        2.73        1.85      1.23 o
  18   2   0       47.45       52.94      2.71 o
  19   2   0       11.80        9.80      1.58 o
  20   2   0        8.57       12.52      2.14 o
   1   3   0        5.74        6.46      0.78 o
   2   3   0      189.02      224.35      4.24 o
   3   3   0        7.47       14.09      0.40 o
   4   3   0       69.75       86.28      1.66 o
   5   3   0       10.63       16.09      0.50 o
   6   3   0        0.43        0.49      0.30 o
   7   3   0       26.89       22.91      0.64 o
   8   3   0       45.23       47.00      1.08 o
   9   3   0      185.75      173.21      3.29 o
  10   3   0      252.58      248.56      4.74 o
  11   3   0        4.46        3.48      0.63 o
  12   3   0       25.64       24.46      1.00 o
  13   3   0       22.51       25.77      0.97 o
  14   3   0        1.74        1.49      0.70 o
  15   3   0        1.70        2.79      0.91 o
  16   3   0        4.67        2.69      0.92 o
  17   3   0        0.41        0.88      1.22 o
  18   3   0        4.91        2.69      1.27 o
  19   3   0        6.14        5.14      1.76 o
   0   4   0       14.13       22.08      1.73 o
   1   4   0        8.50       12.28      1.27 o
   2   4   0      551.83      589.58     17.14 o
   3   4   0       41.12       48.35      1.25 o
   4   4   0       30.37       38.07      0.87 o
   5   4   0      134.87      136.11      3.05 o
   6   4   0      217.55      215.50      4.58 o
   7   4   0       24.82       24.43      0.75 o
   8   4   0       61.80       54.99      1.33 o
   9   4   0       12.58       10.55      0.57 o
  10   4   0       58.98       62.42      1.48 o
  11   4   0      101.46      102.48      2.21 o
  12   4   0       10.84       10.63      0.76 o
  13   4   0        3.44        4.48      0.68 o
  14   4   0       48.94       43.40      1.47 o
  15   4   0        5.78        5.20      0.83 o
  16   4   0        0.25        2.19      1.43 o
  17   4   0        0.12        0.30      1.34 o
  18   4   0        6.36        3.55      1.37 o
   1   5   0        0.17       -0.23      1.03 o
   2   5   0        1.61        0.91      1.13 o
   3   5   0        1.68        4.41      1.07 o
   4   5   0       36.66       38.55      1.14 o
   5   5   0        2.90        1.02      0.36 o
   6   5   0      287.31      327.01      7.57 o
   7   5   0       11.85       11.11      0.54 o
   8   5   0       37.30       38.60      1.21 o
   9   5   0       20.01       17.10      0.67 o
  10   5   0        3.95        2.59      0.49 o
  11   5   0       25.21       29.81      1.12 o
  12   5   0       20.19       19.12      1.02 o
  13   5   0       19.71       13.43      0.98 o
  14   5   0        0.69        2.89      0.89 o
  15   5   0        1.01        2.39      0.95 o
  16   5   0        0.05        1.68      1.18 o
   0   6   0        0.54       -0.58      1.83 o
   1   6   0       18.64       19.46      1.72 o
   2   6   0        0.03        2.47      1.53 o
   3   6   0       41.40       54.08      3.12 o
   4   6   0        0.08        4.07      1.66 o
   5   6   0        3.76        4.65      1.83 o
   6   6   0        3.34        3.68      0.50 o
   7   6   0        6.52        5.77      0.65 o
   8   6   0        0.32        2.54      0.34 o
   9   6   0       12.31       13.71      0.79 o
  10   6   0        0.94        1.00      0.65 o
  11   6   0        5.73        5.75      0.87 o
   1   7   0        0.16        1.92      1.50 o
   2   7   0        1.81        0.51      2.37 o
   3   7   0        0.02       26.58     13.83 o
   4   7   0        5.81       14.71     10.94 o
   5   7   0        5.58        8.50      2.37 o
   6   7   0        4.17        2.60      2.38 o
   7   7   0       61.96       63.90      4.94 o
   8   7   0        2.81       -1.72      2.98 o
 -20   1   1        0.94        3.16      1.77 o
 -19   1   1        9.08        9.40      1.67 o
 -18   1   1       22.67       31.36      2.72 o
 -17   1   1       23.82       19.41      1.27 o
 -16   1   1        0.29        1.73      0.80 o
 -15   1   1        0.26        3.06      0.83 o
 -14   1   1       14.47       16.42      0.93 o
 -13   1   1       42.43       36.85      1.20 o
 -12   1   1       27.67       31.42      1.12 o
 -11   1   1      148.39      151.33      3.03 o
 -10   1   1       36.94       46.14      1.37 o
  -9   1   1        6.72        9.88      0.58 o
  -8   1   1     1311.54     1326.73     27.29 o
  -7   1   1        7.70        9.46      0.48 o
  -6   1   1      313.46      336.92      7.21 o
   0   1   1       25.95       26.54      0.61 o
   3   1   1        0.50        1.77      0.22 o
   4   1   1       98.95       95.81      4.01 o
   5   1   1      113.16      124.79      2.88 o
   6   1   1      195.09      195.71      3.96 o
   7   1   1       66.57       71.17      1.51 o
   8   1   1      221.11      211.07      5.01 o
   9   1   1      112.69       98.74      2.63 o
  10   1   1      214.48      230.14      4.62 o
  11   1   1       23.90       22.96      0.87 o
  12   1   1       30.14       32.33      1.06 o
  13   1   1        1.81        3.30      0.64 o
  14   1   1        7.74       11.97      0.88 o
  15   1   1      145.04      149.55      4.08 o
  16   1   1        4.06        2.68      0.86 o
  17   1   1      117.58      126.46      5.08 o
  18   1   1        0.05        1.43      1.35 o
  19   1   1        6.28        8.37      1.70 o
  20   1   1        1.51        4.03      2.13 o
 -20   2   1        1.00        6.03      1.70 o
 -19   2   1        2.01        5.39      1.46 o
 -18   2   1        9.79       12.36      1.50 o
 -17   2   1        1.16        1.63      1.47 o
 -16   2   1       42.74       42.60      1.63 o
 -15   2   1        9.33        8.15      0.87 o
 -14   2   1       35.47       39.27      1.45 o
 -13   2   1       30.53       35.83      1.37 o
 -12   2   1       60.03       66.76      1.86 o
 -11   2   1      181.81      181.52      3.85 o
 -10   2   1        0.00       -0.36      0.50 o
  -9   2   1      517.14      586.47     11.91 o
  -8   2   1     1387.30     1379.37     32.23 o
  -7   2   1      382.95      439.67      8.81 o
  -6   2   1      234.13      233.23      5.74 o
  -4   2   1       11.29        9.23      0.35 o
  -3   2   1      101.18       94.64      1.84 o
  -2   2   1      653.52      668.26     12.81 o
  -1   2   1      781.34      795.06     45.14 o
   0   2   1      299.61      296.15      6.01 o
   1   2   1       16.49       14.35      0.39 o
   2   2   1       47.29       33.48      0.74 o
   3   2   1        1.70        2.01      0.23 o
   4   2   1      144.91      161.86      3.29 o
   5   2   1       18.54       19.27      0.57 o
   6   2   1       35.32       27.63      0.95 o
   7   2   1       46.87       42.14      0.97 o
   8   2   1       26.56       28.62      0.80 o
   9   2   1      193.62      170.28      3.39 o
  10   2   1       83.29       90.89      1.91 o
  11   2   1        3.59        3.18      0.61 o
  12   2   1        1.16        0.99      0.70 o
  13   2   1       90.88       93.68      2.25 o
  14   2   1      213.91      220.95      5.23 o
  15   2   1       12.15       16.08      1.08 o
  16   2   1      135.16      129.35      3.85 o
  17   2   1       12.01       12.28      1.50 o
  18   2   1        5.11        2.69      1.51 o
  19   2   1        4.06        3.44      1.93 o
 -19   3   1        4.83        1.90      1.69 o
 -18   3   1        0.30       -0.67      1.22 o
 -17   3   1        5.76        6.63      1.20 o
 -16   3   1       18.40       15.98      1.11 o
 -15   3   1        1.60        1.82      0.79 o
 -14   3   1       12.95       14.34      0.90 o
 -13   3   1       20.73       22.46      0.85 o
 -12   3   1      186.82      197.78      3.70 o
 -11   3   1      152.69      148.64      2.77 o
 -10   3   1      190.18      189.75      3.80 o
  -9   3   1      165.21      174.74      3.28 o
  -8   3   1       15.64       17.19      0.61 o
  -7   3   1       39.65       53.10      1.10 o
  -6   3   1        2.39        0.78      0.29 o
  -5   3   1       37.22       59.32      1.30 o
  -4   3   1        5.40        6.88      0.28 o
  -3   3   1      369.01      427.23      7.48 o
  -2   3   1      196.18      215.37      4.02 o
   0   3   1        2.70        4.91      0.82 o
   1   3   1      617.63      674.36     18.67 o
   2   3   1      127.61      139.79      2.59 o
   3   3   1      554.95      609.81     11.37 o
   4   3   1      272.54      289.02      6.09 o
   5   3   1      391.99      396.54      7.60 o
   6   3   1      117.97      114.92      2.22 o
   7   3   1        1.62        0.96      0.37 o
   8   3   1       40.27       41.49      0.99 o
   9   3   1      564.35      578.67     10.98 o
  10   3   1       48.36       43.95      1.28 o
  11   3   1       71.50       67.62      1.52 o
  12   3   1       64.74       57.89      1.55 o
  13   3   1        5.17        6.68      0.76 o
  14   3   1       11.74       13.28      1.13 o
  15   3   1        3.43        5.48      0.93 o
  16   3   1        0.01        0.09      1.16 o
  17   3   1        0.37        0.71      1.39 o
  18   3   1        1.62        4.00      1.56 o
  19   3   1        0.61        6.29      2.34 o
 -18   4   1        0.02        0.41      1.46 o
 -17   4   1        0.28       -0.37      0.99 o
 -16   4   1        8.42        7.97      1.28 o
 -15   4   1        1.80        1.44      0.76 o
 -14   4   1       23.04       17.63      1.12 o
 -13   4   1        0.56        2.07      0.69 o
 -12   4   1      137.15      135.68      3.12 o
 -11   4   1        7.31        6.14      0.61 o
 -10   4   1        0.04        0.90      0.50 o
  -9   4   1       70.03       67.21      1.58 o
  -8   4   1        2.76        3.04      0.47 o
  -7   4   1       17.14       12.92      0.52 o
  -6   4   1       25.51       22.36      0.66 o
  -5   4   1        9.87        8.56      0.35 o
  -4   4   1      203.84      227.43      4.14 o
  -3   4   1        3.66       10.72      0.50 o
  -2   4   1      215.26      242.07      6.75 o
  -1   4   1        3.37        1.51      0.68 o
   0   4   1      226.89      289.20      8.89 o
   1   4   1       68.83       65.56      2.30 o
   2   4   1      639.33      701.09     15.19 o
   3   4   1      221.66      253.95      5.10 o
   4   4   1        7.81        7.11      0.33 o
   5   4   1       86.68       77.80      1.77 o
   6   4   1      142.29      146.20      3.32 o
   7   4   1        4.46        3.00      0.45 o
   8   4   1      391.09      402.36      7.73 o
   9   4   1       23.10       21.63      0.77 o
  10   4   1        7.25        5.94      0.58 o
  11   4   1       81.47       85.05      1.89 o
  12   4   1        2.30        0.86      0.58 o
  13   4   1        1.73        2.21      0.77 o
  14   4   1        0.14        1.52      0.61 o
  15   4   1       30.33       23.98      1.23 o
  16   4   1        5.46        7.63      1.21 o
  17   4   1        4.74        5.00      1.36 o
 -16   5   1       21.35       19.95      1.63 o
 -15   5   1        1.76        2.87      0.74 o
 -14   5   1        5.27        6.19      0.84 o
 -13   5   1        1.08        2.02      0.69 o
 -12   5   1        3.56        1.99      0.62 o
 -11   5   1       11.68       16.34      0.77 o
 -10   5   1        7.06        5.13      0.48 o
  -9   5   1       64.59       63.03      1.71 o
  -8   5   1       15.44       14.57      0.57 o
  -7   5   1       16.29       16.09      0.62 o
  -6   5   1       81.23       85.59      1.99 o
  -5   5   1       20.06       19.07      0.76 o
  -4   5   1        2.32        1.91      0.28 o
  -3   5   1       23.61       25.36      1.55 o
  -2   5   1        7.02        6.86      1.08 o
  -1   5   1       67.39       75.88      2.97 o
   0   5   1       17.23       16.04      1.30 o
   1   5   1       28.81       31.56      1.52 o
   2   5   1       41.23       41.45      1.71 o
   3   5   1      190.56      202.99      5.81 o
   4   5   1       30.17       24.55      0.93 o
   5   5   1       28.04       28.19      0.73 o
   6   5   1        4.72        6.05      0.42 o
   7   5   1      328.71      331.07      7.22 o
   8   5   1        3.52        4.82      0.50 o
   9   5   1        1.42        2.17      0.47 o
  10   5   1        0.03        1.34      0.62 o
  11   5   1        0.93        1.08      0.69 o
  12   5   1        0.63        2.53      0.72 o
  13   5   1        0.06       -0.32      0.70 o
  14   5   1        4.70        3.90      0.85 o
  15   5   1        9.92        6.55      1.05 o
  16   5   1       12.11        9.39      1.51 o
 -12   6   1        1.10        1.98      1.22 o
 -11   6   1       12.43       11.50      1.09 o
 -10   6   1      131.94      129.68      4.20 o
  -9   6   1        3.21        3.86      0.55 o
  -8   6   1        7.94        9.58      0.50 o
  -7   6   1        0.04        0.04      0.49 o
  -6   6   1       28.98       30.03      0.94 o
  -5   6   1        6.57        7.60      1.44 o
  -4   6   1        0.06        1.40      1.54 o
  -3   6   1        1.82        4.13      1.79 o
  -2   6   1        0.89        0.96      1.25 o
  -1   6   1       18.24       20.93      1.80 o
   0   6   1       12.31       16.95      1.73 o
   1   6   1        0.37        2.18      1.59 o
   2   6   1       39.33       41.05      2.03 o
   3   6   1       30.45       35.28      2.08 o
   4   6   1        0.39        0.97      1.31 o
   5   6   1      150.72      167.09      9.77 o
   6   6   1       99.50       86.43      3.21 o
   7   6   1       17.93       21.18      1.39 o
   8   6   1       63.90       56.23      1.51 o
   9   6   1       17.06       12.17      0.68 o
  10   6   1        2.64        3.74      0.63 o
  11   6   1        9.20       10.87      1.09 o
  -8   7   1       11.96        2.04      2.32 o
  -7   7   1        0.67        1.30      2.71 o
  -6   7   1        0.00        1.13      6.92 o
  -5   7   1        9.03        8.08      2.29 o
  -4   7   1        0.07       -0.20      1.54 o
  -3   7   1        3.18        4.08      1.63 o
  -2   7   1       21.61       20.08      1.96 o
  -1   7   1        1.07        0.96      1.49 o
   0   7   1        0.44        0.41      1.41 o
   1   7   1        4.20        3.79      1.54 o
   2   7   1       15.80       14.15      1.74 o
   3   7   1       23.83       20.95      2.04 o
   4   7   1        1.19        3.81      1.93 o
   5   7   1        1.35        4.07      3.95 o
   6   7   1        9.28       20.85      4.28 o
   7   7   1       10.11        6.82      2.32 o
 -20   0   2       16.90       14.99      2.86 o
 -19   0   2        7.10        6.85      2.26 o
 -18   0   2        3.70        3.44      2.04 o
 -17   0   2        0.72        1.04      1.16 o
 -16   0   2        0.88        2.94      1.28 o
 -15   0   2       71.99       73.54      3.07 o
 -14   0   2       28.74       29.20      1.61 o
 -13   0   2      251.07      264.38      7.96 o
 -12   0   2       15.04       14.90      1.07 o
 -11   0   2       33.72       38.35      1.57 o
 -10   0   2        6.55        6.26      0.62 o
  -9   0   2       34.25       33.88      1.35 o
  -8   0   2      100.45       80.15      2.87 o
  -7   0   2     1100.08     1139.67     38.12 o
  -6   0   2        2.00       23.62      1.73 o
  -3   0   2     1129.72     1062.69     60.49 o
  -1   0   2       98.62       44.29      2.45 o
   0   0   2        0.06        0.60      0.17 o
   2   0   2      385.91      377.59     12.87 o
   3   0   2       51.96       72.16      2.37 o
   4   0   2      146.36      162.17      4.93 o
   5   0   2       18.32       20.93      0.93 o
   6   0   2      965.29     1061.42     32.73 o
   7   0   2       15.04       24.62      1.00 o
   8   0   2     1362.13     1401.16     35.79 o
   9   0   2       55.17       62.68      1.92 o
  10   0   2       19.96       24.25      1.25 o
  11   0   2      602.41      610.85     16.61 o
  12   0   2       17.10       14.67      1.05 o
  13   0   2        3.61        3.48      0.99 o
  14   0   2        0.37        0.91      0.95 o
  15   0   2        0.18        1.33      1.05 o
  16   0   2        5.16        3.27      1.33 o
  17   0   2        7.80       10.55      2.42 o
  18   0   2      102.95      115.97      7.76 o
  19   0   2        6.51        5.81      2.18 o
 -20   1   2        2.31        1.65      1.42 o
 -19   1   2       17.41       15.61      1.65 o
 -18   1   2       15.85       17.14      1.65 o
 -17   1   2       35.14       35.15      1.52 o
 -16   1   2       15.13       15.30      1.25 o
 -15   1   2       12.63       13.77      0.93 o
 -14   1   2        0.74        1.49      0.57 o
 -13   1   2       46.95       54.98      1.61 o
 -12   1   2       13.19       11.96      0.82 o
 -11   1   2       13.33       17.87      0.88 o
 -10   1   2       29.53       33.91      0.91 o
  -9   1   2      683.75      699.87     13.58 o
  -8   1   2      285.57      256.40      5.31 o
  -7   1   2     1871.11     1868.60     58.65 o
  -6   1   2      122.50      121.90      2.66 o
  -5   1   2       12.81       16.64      0.54 o
  -2   1   2      698.93      646.92     22.28 o
  -1   1   2      734.42      648.72     14.73 o
   0   1   2      564.80      505.21     10.60 o
   1   1   2      798.59      699.98     19.01 o
   2   1   2      275.61      231.64      6.22 o
   3   1   2       20.27       30.49      0.76 o
   4   1   2      935.68      928.65     19.79 o
   5   1   2       57.13       50.58      1.20 o
   6   1   2      336.52      316.44      6.48 o
   7   1   2       30.79       25.63      0.77 o
   8   1   2      213.24      205.78      4.12 o
   9   1   2       47.11       45.76      1.25 o
  10   1   2       48.39       56.45      1.35 o
  11   1   2        4.24        4.78      0.74 o
  12   1   2      270.97      281.93      6.53 o
  13   1   2        4.17        3.95      0.73 o
  14   1   2       67.15       75.29      2.15 o
  15   1   2       61.73       66.02      2.51 o
  16   1   2        0.00       -0.89      0.89 o
  17   1   2       52.85       57.83      3.08 o
  18   1   2       32.00       38.18      2.41 o
  19   1   2       33.13       33.56      2.06 o
 -20   2   2        3.72        3.56      1.42 o
 -19   2   2        0.04        0.40      1.34 o
 -18   2   2        1.70        3.92      1.29 o
 -17   2   2        2.04        1.21      1.18 o
 -16   2   2        0.02        1.29      0.73 o
 -15   2   2       13.28       11.43      0.86 o
 -14   2   2        2.29        1.90      0.71 o
 -13   2   2       16.78       18.93      0.78 o
 -12   2   2      121.37      112.53      2.80 o
 -11   2   2      257.55      273.02      5.57 o
 -10   2   2        5.53        5.82      0.66 o
  -9   2   2      292.73      322.22      6.60 o
  -6   2   2       42.42       35.19      1.16 o
  -5   2   2      648.80      713.95     13.81 o
  -4   2   2       91.14       99.42      2.08 o
  -3   2   2      409.14      400.02      8.10 o
  -2   2   2      448.12      450.47      8.82 o
  -1   2   2      216.34      224.38      4.49 o
   1   2   2      324.11      338.50      7.57 o
   2   2   2      101.12       85.95      1.73 o
   3   2   2     1004.69     1071.14     22.02 o
   4   2   2        3.57        3.16      0.29 o
   5   2   2       37.60       29.34      0.68 o
   6   2   2      826.55      830.22     17.09 o
   7   2   2      600.10      608.31     12.08 o
   8   2   2       53.34       46.66      1.23 o
   9   2   2        2.83        2.72      0.42 o
  10   2   2        0.23        0.56      0.52 o
  11   2   2       11.68       13.27      0.99 o
  12   2   2       91.61       93.05      2.15 o
  13   2   2      278.46      286.08      5.91 o
  14   2   2        8.17        7.45      0.87 o
  15   2   2        1.33        1.34      0.80 o
  16   2   2      113.61      122.68      4.86 o
  17   2   2       26.80       21.20      1.80 o
  18   2   2        2.19       -0.10      1.57 o
  19   2   2        0.01       -0.67      1.55 o
 -19   3   2        1.97        6.98      1.60 o
 -18   3   2        1.80        2.16      1.27 o
 -17   3   2        0.61       -0.16      1.12 o
 -16   3   2       65.72       56.95      1.73 o
 -15   3   2       60.30       53.77      1.72 o
 -14   3   2        7.06        5.77      0.89 o
 -13   3   2      175.57      180.47      3.64 o
 -12   3   2      333.81      323.34      5.94 o
 -11   3   2       50.93       59.27      1.54 o
 -10   3   2        0.00        0.68      0.44 o
  -9   3   2       37.40       34.12      0.91 o
  -8   3   2      292.95      326.22      6.64 o
  -7   3   2        1.24        4.22      0.40 o
  -6   3   2        6.29        6.80      0.38 o
  -5   3   2       34.09       38.70      0.91 o
  -4   3   2      106.53      139.78      2.58 o
  -3   3   2        3.87        2.85      0.22 o
  -2   3   2      624.57      769.33     17.07 o
   0   3   2      169.29      178.32      3.71 o
   1   3   2      198.94      216.21      4.40 o
   2   3   2       94.39       80.90      1.64 o
   3   3   2        2.53        0.12      0.26 o
   4   3   2      231.41      204.49      4.27 o
   5   3   2       63.10       60.84      1.31 o
   6   3   2       31.38       26.55      0.70 o
   7   3   2      217.53      232.00      4.22 o
   8   3   2        0.15       -0.06      0.37 o
   9   3   2       48.54       45.69      1.11 o
  10   3   2      187.99      187.58      3.55 o
  11   3   2      403.66      426.26      7.53 o
  12   3   2        0.26       -0.26      0.58 o
  13   3   2      131.12      128.14      2.83 o
  14   3   2        5.35        6.57      0.95 o
  15   3   2       33.94       33.73      1.44 o
  16   3   2        5.65        5.03      1.16 o
  17   3   2        6.38        6.39      1.36 o
  18   3   2        0.00        5.43      1.57 o
 -18   4   2        0.06        3.20      1.33 o
 -17   4   2        3.51        1.77      1.35 o
 -16   4   2        0.54        1.87      1.22 o
 -15   4   2       90.81       87.68      2.26 o
 -14   4   2        1.06        1.79      0.73 o
 -13   4   2       74.81       72.76      1.93 o
 -12   4   2        0.01        1.78      0.66 o
 -11   4   2        2.80        2.11      0.55 o
 -10   4   2        4.58        3.69      0.53 o
  -9   4   2       17.21       18.17      0.66 o
  -8   4   2        1.70        3.17      0.44 o
  -7   4   2        4.47        3.27      0.40 o
  -6   4   2        7.27        7.56      0.38 o
  -5   4   2      119.86      121.82      2.79 o
  -4   4   2       67.59       69.02      1.40 o
  -3   4   2      252.25      280.71      5.23 o
  -2   4   2      118.72      120.28      2.61 o
  -1   4   2       94.37       93.31      3.21 o
   0   4   2      392.35      468.87     15.58 o
   1   4   2        3.54        5.25      0.28 o
   2   4   2       87.70       93.11      2.10 o
   3   4   2      301.65      329.77      6.65 o
   4   4   2       89.08       87.71      1.95 o
   5   4   2      140.83      127.79      2.64 o
   6   4   2      871.46      893.24     18.13 o
   7   4   2        9.73       10.90      0.59 o
   8   4   2       65.32       60.51      1.37 o
   9   4   2       42.94       40.59      1.23 o
  10   4   2      141.81      140.64      2.89 o
  11   4   2       20.86       24.43      0.99 o
  12   4   2        7.46        7.59      0.69 o
  13   4   2       10.07        7.22      0.74 o
  14   4   2        4.91        2.70      0.68 o
  15   4   2        5.85        2.44      0.74 o
  16   4   2        1.26        3.66      1.79 o
  17   4   2        0.02       -0.42      1.11 o
 -16   5   2        8.24        2.52      1.54 o
 -15   5   2        0.00        1.46      0.78 o
 -14   5   2       17.92       15.81      1.05 o
 -13   5   2        0.02        1.29      0.67 o
 -12   5   2        1.31       -0.07      0.63 o
 -11   5   2        2.64        5.15      0.65 o
 -10   5   2       10.87        8.13      0.56 o
  -9   5   2        0.77        1.25      0.45 o
  -8   5   2       14.62       18.16      0.67 o
  -7   5   2        4.85        5.58      0.44 o
  -6   5   2       55.51       56.17      1.31 o
  -5   5   2        2.70        2.61      0.23 o
  -4   5   2       17.35       17.46      0.60 o
  -3   5   2        0.28        1.94      1.07 o
  -2   5   2      111.31      109.78      3.48 o
  -1   5   2       19.70       22.43      1.21 o
   0   5   2       69.71       70.00      2.66 o
   1   5   2       54.43       63.26      2.38 o
   2   5   2      488.91      519.81     15.23 o
   3   5   2       91.01       90.72      2.32 o
   4   5   2      395.52      415.70     10.63 o
   5   5   2      126.69      113.51      2.53 o
   6   5   2       14.55       12.02      0.53 o
   7   5   2       12.68       13.63      0.61 o
   8   5   2       34.50       32.92      1.01 o
   9   5   2       39.81       34.44      1.13 o
  10   5   2        1.71        2.43      0.64 o
  11   5   2        9.81        9.06      0.81 o
  12   5   2        8.65        7.03      0.73 o
  13   5   2        0.17        0.12      0.75 o
  14   5   2        7.46        8.60      0.98 o
  15   5   2       18.49       14.80      1.35 o
 -12   6   2        0.29        1.73      1.21 o
 -11   6   2        4.08        7.58      0.91 o
 -10   6   2        6.54        6.52      0.64 o
  -9   6   2       29.04       30.02      1.13 o
  -8   6   2        3.82        4.25      0.35 o
  -7   6   2        0.71        1.82      0.46 o
  -6   6   2       52.20       44.68      1.36 o
  -5   6   2        4.28        4.08      1.57 o
  -4   6   2        2.52        4.67      1.49 o
  -3   6   2       49.60       48.59      2.25 o
  -2   6   2      151.21      161.93      4.92 o
  -1   6   2        1.08        3.74      1.26 o
   0   6   2       28.85       30.31      1.84 o
   1   6   2       33.37       33.28      2.18 o
   2   6   2       13.67       15.01      2.53 o
   3   6   2        0.63       -1.27      1.27 o
   4   6   2       80.28       90.37      3.45 o
   5   6   2       25.88       24.34      0.90 o
   6   6   2        2.84        4.21      0.55 o
   7   6   2       13.27       15.03      0.92 o
   8   6   2        2.40        2.61      0.51 o
   9   6   2        3.70        2.62      0.55 o
  10   6   2       12.87       13.43      1.02 o
  11   6   2       20.24       21.12      1.83 o
  -8   7   2        7.99       -0.63      2.34 o
  -7   7   2        0.54       -1.46      2.28 o
  -6   7   2        7.65       16.06      4.89 o
  -5   7   2        2.07        6.33      3.40 o
  -4   7   2        6.48       11.60      1.91 o
  -3   7   2        1.39        1.67      1.45 o
  -2   7   2        1.35        5.14      1.56 o
  -1   7   2        3.28        6.18      1.47 o
   0   7   2        0.00        3.77      1.40 o
   1   7   2       44.88       44.30      2.64 o
   2   7   2       27.15       29.82      2.63 o
   3   7   2        7.68        4.27      2.11 o
   4   7   2        0.04       -0.37      4.06 o
   5   7   2        4.98        8.48      2.96 o
   6   7   2       18.87       16.04      3.43 o
   7   7   2        7.34       17.05      4.57 o
 -20   1   3        0.39       -0.51      1.40 o
 -19   1   3        0.56        2.99      1.26 o
 -18   1   3        2.83        2.39      1.49 o
 -17   1   3       14.90       14.04      1.00 o
 -16   1   3        0.24        1.07      0.87 o
 -15   1   3        7.04        8.33      0.87 o
 -14   1   3        0.09        0.80      0.73 o
 -13   1   3       20.76       20.95      0.89 o
 -12   1   3      222.73      235.50      4.54 o
 -11   1   3      182.00      191.33      4.14 o
 -10   1   3      277.51      270.20      5.31 o
  -9   1   3      165.36      142.29      2.82 o
  -8   1   3     1658.71     1679.66     41.35 o
  -7   1   3       61.13       73.52      1.85 o
  -6   1   3     1916.37     2059.22     58.23 o
  -5   1   3      240.38      195.19      4.98 o
  -4   1   3      773.86      751.23     17.37 o
  -3   1   3      192.45      200.07      4.72 o
  -2   1   3        0.38        1.81      0.32 o
   0   1   3       18.31        9.66      0.28 o
   1   1   3      220.09      194.45      5.24 o
   2   1   3     1458.46     1420.70     71.17 o
   4   1   3      285.77      284.71      6.14 o
   5   1   3      732.49      716.69     14.67 o
   6   1   3        0.18        1.03      0.42 o
   7   1   3      409.29      403.95      8.32 o
   8   1   3       75.08       77.94      1.89 o
   9   1   3        4.43        6.97      0.57 o
  10   1   3        3.65        3.09      0.54 o
  11   1   3       51.91       51.26      1.35 o
  12   1   3       69.07       70.14      1.85 o
  13   1   3      162.81      173.35      4.11 o
  14   1   3       64.31       66.82      1.99 o
  15   1   3        0.53        2.81      0.80 o
  16   1   3       17.61       18.91      1.65 o
  17   1   3       11.94       14.60      2.32 o
  18   1   3        6.04        6.13      1.51 o
  19   1   3        0.54        3.60      1.93 o
 -20   2   3        3.53        4.91      1.58 o
 -19   2   3        1.32        3.80      1.45 o
 -18   2   3        1.46        2.83      1.39 o
 -17   2   3       21.84       21.47      1.69 o
 -16   2   3       10.74       11.97      0.92 o
 -15   2   3       16.45       14.80      0.96 o
 -14   2   3        7.44        6.94      0.82 o
 -13   2   3        4.35        6.74      0.63 o
 -12   2   3        0.68       -0.42      0.76 o
 -11   2   3      261.78      248.99      4.73 o
 -10   2   3        1.56        2.83      0.50 o
  -9   2   3       46.33       45.33      1.16 o
  -8   2   3      420.07      435.07      8.62 o
  -6   2   3      610.96      648.21     16.69 o
  -4   2   3       46.27       38.26      0.86 o
  -3   2   3      252.44      247.38      4.81 o
  -2   2   3      111.13      109.55      2.14 o
  -1   2   3      107.73       99.91      2.03 o
   0   2   3       13.35       11.96      0.36 o
   1   2   3       35.48       26.43      0.61 o
   2   2   3       81.25      100.83      2.31 o
   3   2   3      550.03      552.67     11.97 o
   4   2   3      173.27      181.41      3.76 o
   5   2   3       36.89       30.44      0.77 o
   6   2   3      366.33      367.61      7.93 o
   7   2   3      179.63      188.29      3.88 o
   8   2   3      139.50      136.42      2.89 o
   9   2   3       88.50       90.00      2.14 o
  10   2   3      108.85      111.77      2.43 o
  11   2   3       81.43       83.64      2.09 o
  12   2   3        9.63        8.28      0.84 o
  13   2   3       65.78       70.63      1.97 o
  14   2   3      152.54      162.24      4.18 o
  15   2   3       72.42       70.27      2.56 o
  16   2   3       11.32       11.15      1.44 o
  17   2   3        1.46        3.43      1.49 o
  18   2   3        6.77        7.13      1.54 o
  19   2   3        0.01        1.00      1.73 o
 -19   3   3        0.13        3.81      1.63 o
 -18   3   3       19.08       17.56      1.69 o
 -17   3   3        8.09        7.55      1.19 o
 -16   3   3        5.71        4.08      0.79 o
 -15   3   3        8.27        6.71      0.81 o
 -14   3   3       24.26       23.81      0.98 o
 -13   3   3       64.07       67.03      1.71 o
 -12   3   3      160.87      161.19      3.03 o
 -11   3   3      755.85      762.80     14.52 o
 -10   3   3        0.35       -0.34      0.42 o
  -9   3   3       11.79       14.34      0.60 o
  -8   3   3        0.48        1.36      0.39 o
  -7   3   3        0.01        0.43      0.30 o
  -6   3   3      100.53       99.27      2.04 o
  -5   3   3        7.72        7.09      0.36 o
  -4   3   3      343.72      381.38      7.10 o
  -3   3   3     1710.73     1910.46     59.21 o
  -2   3   3       82.89       91.81      1.91 o
  -1   3   3      289.52      339.14      7.47 o
   0   3   3       77.50       80.89      1.71 o
   1   3   3      266.09      296.55      5.57 o
   2   3   3       15.84       13.33      0.40 o
   3   3   3        0.56        1.18      0.30 o
   4   3   3      208.25      235.89      5.02 o
   5   3   3        0.64        1.51      0.35 o
   6   3   3      190.32      203.66      4.01 o
   7   3   3      120.97      129.67      2.45 o
   8   3   3       58.52       51.28      1.17 o
   9   3   3      394.79      402.07      7.40 o
  10   3   3      392.14      396.75      7.59 o
  11   3   3        0.00        0.22      0.59 o
  12   3   3        7.39       10.11      0.79 o
  13   3   3       18.96       19.20      0.92 o
  14   3   3        7.83        6.10      0.85 o
  15   3   3        0.08       -1.11      1.11 o
  16   3   3        4.52        4.22      1.50 o
  17   3   3        2.88        3.07      1.48 o
  18   3   3        5.20        4.73      1.45 o
 -18   4   3        0.13        1.37      1.47 o
 -17   4   3        7.02        4.72      1.30 o
 -16   4   3       17.45       13.16      1.45 o
 -15   4   3       52.06       49.07      1.45 o
 -14   4   3        6.13        5.38      0.91 o
 -13   4   3        9.40        8.63      0.76 o
 -12   4   3       13.01       12.50      0.76 o
 -11   4   3        8.33        9.88      0.64 o
 -10   4   3        0.04        0.69      0.47 o
  -9   4   3       21.36       20.69      0.75 o
  -8   4   3       49.29       52.70      1.28 o
  -7   4   3      129.72      122.07      2.76 o
  -6   4   3      108.61      104.32      2.27 o
  -5   4   3      119.85      119.58      2.37 o
  -4   4   3       43.44       39.01      1.10 o
  -3   4   3      625.31      671.65     14.12 o
  -2   4   3        1.83        3.92      0.26 o
  -1   4   3      163.85      169.93      3.28 o
   0   4   3      196.18      209.57      4.06 o
   1   4   3      152.88      149.06      3.14 o
   2   4   3       77.67       84.60      1.75 o
   3   4   3        4.18        3.15      0.26 o
   4   4   3       67.04       71.40      1.71 o
   5   4   3      129.00      136.19      3.26 o
   6   4   3      544.82      541.98     10.54 o
   7   4   3       33.57       27.75      0.82 o
   8   4   3        0.01        0.95      0.52 o
   9   4   3       48.12       47.76      1.35 o
  10   4   3        6.79        5.50      0.65 o
  11   4   3        3.03        2.02      0.56 o
  12   4   3        7.97       10.80      0.90 o
  13   4   3        9.37        7.12      0.72 o
  14   4   3       19.39       13.19      0.97 o
  15   4   3        3.04        1.93      0.70 o
  16   4   3        1.55        1.46      0.80 o
  17   4   3        6.40        2.55      0.76 o
 -16   5   3        9.33        4.33      1.11 o
 -15   5   3        6.12        8.79      1.00 o
 -14   5   3        0.01        0.05      0.78 o
 -13   5   3        1.62        2.12      0.68 o
 -12   5   3        2.23        2.05      0.58 o
 -11   5   3        3.88        4.32      0.63 o
 -10   5   3       15.77       13.36      0.64 o
  -9   5   3        7.30        7.18      0.52 o
  -8   5   3        4.59        4.33      0.42 o
  -7   5   3       68.87       60.51      1.69 o
  -6   5   3       41.94       34.29      0.93 o
  -5   5   3       23.70       24.70      0.64 o
  -4   5   3        4.16        4.90      0.39 o
  -3   5   3       43.10       45.39      2.66 o
  -2   5   3       92.03       99.39      3.24 o
  -1   5   3       36.71       42.13      2.21 o
   0   5   3      148.15      160.38      5.24 o
   1   5   3      145.89      165.82      4.88 o
   2   5   3     1092.61     1203.87     37.13 o
   3   5   3       12.06       16.34      0.93 o
   4   5   3       24.61       26.49      0.90 o
   5   5   3      134.67      133.53      3.18 o
   6   5   3      173.87      166.84      3.90 o
   7   5   3        0.09       -0.42      0.42 o
   8   5   3       11.98       11.59      0.64 o
   9   5   3        1.37        1.60      0.58 o
  10   5   3        0.70        1.20      0.68 o
  11   5   3        0.41        0.43      0.63 o
  12   5   3       14.11       10.47      0.86 o
  13   5   3        0.03        0.63      0.50 o
  14   5   3        5.73        2.82      0.66 o
  15   5   3        0.03       -0.48      1.01 o
 -12   6   3        3.37        5.01      1.37 o
 -11   6   3        2.25        4.68      0.83 o
 -10   6   3        0.09        0.59      0.54 o
  -9   6   3        3.99        4.45      0.54 o
  -8   6   3        0.74        0.38      0.34 o
  -7   6   3        5.07        4.99      0.55 o
  -6   6   3        6.65        8.98      0.51 o
  -5   6   3        0.13        0.49      1.40 o
  -4   6   3        8.11        9.95      1.38 o
  -3   6   3        4.82        6.32      1.42 o
  -2   6   3        4.91        0.72      1.22 o
  -1   6   3       61.88       53.82      2.45 o
   0   6   3       18.38       17.65      1.57 o
   1   6   3      324.08      323.28      8.98 o
   2   6   3       29.50       35.72      2.03 o
   3   6   3        0.43        3.72      1.81 o
   4   6   3      107.30      100.36      2.87 o
   5   6   3       38.61       33.66      1.22 o
   6   6   3        1.83        2.12      0.62 o
   7   6   3       17.10       16.70      0.66 o
   8   6   3        0.08        0.21      0.46 o
   9   6   3       15.20       14.64      0.89 o
  10   6   3       23.52       23.25      1.40 o
  -8   7   3        0.87       -2.09      2.57 o
  -7   7   3       15.97       14.36      3.63 o
  -6   7   3        1.59        1.61      1.80 o
  -5   7   3        6.88        8.25      2.25 o
  -4   7   3        0.27        1.65      1.77 o
  -3   7   3       58.46       64.66      3.39 o
  -2   7   3        2.53        3.85      2.00 o
  -1   7   3        6.00        3.36      2.01 o
   0   7   3       11.75       13.30      2.53 o
   1   7   3       15.08       13.69      2.56 o
   2   7   3       18.85       18.73      2.47 o
   3   7   3        4.14        5.33      1.89 o
   4   7   3       29.87       31.22      3.43 o
   5   7   3        0.06       10.26      3.88 o
   6   7   3        2.21       20.89      7.84 o
   7   7   3        0.85       31.06     29.50 o
 -21   0   4        0.31       -0.01      2.63 o
 -20   0   4        0.00        1.06      1.59 o
 -19   0   4        7.59        7.23      1.74 o
 -18   0   4        0.12        1.43      1.45 o
 -17   0   4        3.22        4.42      1.36 o
 -16   0   4      201.14      211.71      7.12 o
 -15   0   4       24.67       26.40      1.47 o
 -14   0   4       94.95      104.48      3.48 o
 -13   0   4      149.82      154.44      4.46 o
 -12   0   4      272.51      265.28      7.69 o
 -11   0   4       19.17       16.93      1.13 o
 -10   0   4        6.35        5.90      0.70 o
  -9   0   4      652.01      674.25     18.97 o
  -8   0   4        9.19        6.87      0.89 o
  -7   0   4       66.79       63.42      2.40 o
  -6   0   4      448.30      467.31     16.01 o
  -5   0   4     1757.67     1639.37     50.93 o
  -4   0   4     1007.86      989.05     31.75 o
  -3   0   4     1292.06     1106.05     43.55 o
   0   0   4      991.30     1016.91     38.70 o
   1   0   4      418.62      342.74     12.48 o
   2   0   4     1055.25      926.11     32.54 o
   3   0   4      672.39      577.26     19.61 o
   4   0   4      574.32      497.47     15.57 o
   5   0   4      246.18      289.06      8.66 o
   6   0   4      486.72      493.57     16.46 o
   7   0   4     1034.82     1027.52     29.22 o
   8   0   4     1213.46     1346.42     34.60 o
  10   0   4       14.78       15.55      1.06 o
  11   0   4       10.92       14.36      1.29 o
  12   0   4       79.67       77.33      2.99 o
  13   0   4       60.87       61.53      2.61 o
  14   0   4       56.81       55.25      2.41 o
  15   0   4       17.81       20.82      1.65 o
  16   0   4        3.45        4.05      1.65 o
  17   0   4        4.83        6.13      2.56 o
  18   0   4        2.75        3.70      2.48 o
  19   0   4        0.97        3.91      2.46 o
 -21   1   4        0.14        2.90      2.49 o
 -20   1   4        1.06        0.85      1.30 o
 -19   1   4        6.43        3.95      1.19 o
 -18   1   4       12.18       14.07      1.73 o
 -17   1   4       53.76       46.30      1.63 o
 -16   1   4        4.50        5.26      0.83 o
 -15   1   4        9.32       12.61      0.87 o
 -14   1   4       23.62       26.01      1.03 o
 -13   1   4       25.66       24.68      0.94 o
 -12   1   4      167.69      174.61      3.57 o
 -11   1   4       15.13       14.82      0.70 o
 -10   1   4       69.59       75.87      1.63 o
  -9   1   4      793.86      796.74     15.49 o
  -8   1   4      601.89      656.32     13.30 o
  -6   1   4       44.56       36.49      1.00 o
  -5   1   4      158.61      144.43      3.63 o
  -4   1   4      108.23      100.80      2.32 o
  -3   1   4       30.32       36.44      0.93 o
  -2   1   4     1570.00     1459.89     47.08 o
  -1   1   4      871.51      757.01     18.11 o
   0   1   4      230.84      170.91      3.52 o
   1   1   4       93.30       94.89      2.07 o
   2   1   4      921.79      910.35     26.58 o
   3   1   4        5.66        4.58      0.41 o
   5   1   4      244.87      240.33      4.90 o
   6   1   4      116.37      108.48      2.48 o
   7   1   4       11.20        9.88      0.61 o
   8   1   4      221.00      237.05      4.80 o
   9   1   4       45.23       41.74      1.13 o
  10   1   4       42.71       37.91      1.19 o
  11   1   4       30.33       29.30      1.18 o
  12   1   4       65.80       63.71      1.69 o
  13   1   4       23.20       28.49      1.21 o
  14   1   4       16.81       17.67      1.19 o
  15   1   4       39.96       34.66      1.73 o
  16   1   4        7.52        6.01      1.48 o
  17   1   4       40.77       34.68      2.44 o
  18   1   4        0.53        4.20      1.36 o
  19   1   4        5.00        3.28      2.31 o
 -20   2   4        0.54        2.58      1.37 o
 -19   2   4        2.83        4.32      1.33 o
 -18   2   4        3.33        1.51      1.13 o
 -17   2   4        8.59        9.19      1.17 o
 -16   2   4       13.82       13.43      0.92 o
 -15   2   4        0.36        0.90      0.75 o
 -14   2   4      100.62      104.14      2.46 o
 -13   2   4      115.63      104.48      2.57 o
 -12   2   4       33.69       32.29      1.28 o
 -11   2   4      448.65      465.02     10.26 o
 -10   2   4      660.73      695.06     12.99 o
  -9   2   4       12.83       11.09      0.80 o
  -8   2   4      178.45      188.66      3.77 o
  -7   2   4      218.95      221.99      4.19 o
  -6   2   4      109.21      110.64      2.13 o
  -5   2   4      232.91      255.97      4.97 o
  -4   2   4       25.06       19.60      0.55 o
  -3   2   4       64.13       62.30      1.30 o
  -2   2   4      153.39      140.13      2.85 o
  -1   2   4       82.32       78.26      1.61 o
   0   2   4        2.41        3.19      0.28 o
   1   2   4      928.97      945.45     21.04 o
   2   2   4      564.68      528.64     10.39 o
   3   2   4     1608.32     1720.78     54.31 o
   4   2   4      178.79      178.28      3.58 o
   5   2   4      185.14      196.10      3.61 o
   6   2   4      376.78      377.26      7.26 o
   7   2   4      105.98       99.42      2.18 o
   8   2   4      234.22      227.41      4.46 o
   9   2   4      130.22      134.21      3.09 o
  10   2   4        0.27        0.29      0.64 o
  11   2   4       87.38       87.36      2.85 o
  12   2   4      132.04      143.57      3.65 o
  13   2   4       23.40       21.70      0.97 o
  14   2   4        8.20        7.62      0.85 o
  15   2   4        5.96        4.35      1.31 o
  16   2   4        2.48        2.62      1.17 o
  17   2   4        1.85        3.29      1.82 o
  18   2   4        0.62       -0.77      1.80 o
 -19   3   4        0.27        0.67      1.39 o
 -18   3   4        7.32        7.73      1.34 o
 -17   3   4        0.19       -1.02      1.02 o
 -16   3   4       24.70       21.36      1.12 o
 -15   3   4       37.56       35.85      1.36 o
 -14   3   4       32.14       35.92      1.24 o
 -13   3   4        9.01        6.28      0.60 o
 -12   3   4       17.37       18.35      0.86 o
 -11   3   4      161.66      164.73      3.19 o
 -10   3   4       62.38       65.86      1.44 o
  -9   3   4       64.07       71.69      1.59 o
  -8   3   4       51.94       50.31      1.12 o
  -7   3   4      271.77      275.17      5.65 o
  -6   3   4      213.28      214.26      4.13 o
  -5   3   4      892.78      909.70     17.88 o
  -4   3   4        7.41        8.50      0.41 o
  -3   3   4       21.96       27.98      0.75 o
  -2   3   4        7.40        4.34      0.29 o
  -1   3   4        6.72        7.53      0.37 o
   0   3   4        3.25        3.63      0.30 o
   1   3   4       10.28        8.41      0.37 o
   2   3   4        0.04        0.33      0.28 o
   3   3   4      274.16      310.33      6.17 o
   4   3   4       16.97       20.33      0.61 o
   5   3   4       17.02       15.90      0.60 o
   6   3   4       92.91       88.26      1.92 o
   7   3   4      397.76      414.25      7.62 o
   8   3   4      150.95      157.90      2.80 o
   9   3   4       40.36       41.36      1.03 o
  10   3   4       66.11       68.95      1.59 o
  11   3   4      107.50      106.13      2.18 o
  12   3   4       31.93       32.21      1.08 o
  13   3   4        2.36        3.06      0.69 o
  14   3   4        3.07        4.38      0.89 o
  15   3   4        1.42        1.59      0.88 o
  16   3   4        0.74        0.26      1.13 o
  17   3   4       27.30       21.86      1.93 o
 -18   4   4        3.72        5.34      1.58 o
 -17   4   4       14.61       12.22      1.47 o
 -16   4   4       18.27       19.98      1.59 o
 -15   4   4      130.00      115.76      2.75 o
 -14   4   4       29.18       25.11      1.10 o
 -13   4   4        0.96        1.82      0.67 o
 -12   4   4        8.07        5.59      0.65 o
 -11   4   4        0.31        0.49      0.51 o
 -10   4   4       74.06       65.29      1.57 o
  -9   4   4       13.19       10.97      0.58 o
  -8   4   4       30.07       30.68      0.84 o
  -7   4   4      160.85      183.47      3.80 o
  -6   4   4       18.71       16.36      0.62 o
  -5   4   4       27.33       22.86      0.65 o
  -4   4   4       22.27       24.07      0.72 o
  -3   4   4       22.97       19.00      0.52 o
  -2   4   4      116.61      117.91      2.41 o
  -1   4   4      204.93      206.52      4.30 o
   0   4   4      132.21      139.93      2.93 o
   1   4   4       58.23       57.93      1.24 o
   2   4   4       59.71       62.95      1.50 o
   3   4   4        7.12        6.68      0.37 o
   4   4   4        0.01        0.77      0.35 o
   5   4   4       86.76       94.06      2.03 o
   6   4   4      149.27      147.91      2.83 o
   7   4   4       50.06       48.95      1.17 o
   8   4   4       71.98       74.53      1.70 o
   9   4   4       13.80       12.27      0.81 o
  10   4   4       14.84       13.22      0.76 o
  11   4   4       35.27       36.83      1.43 o
  12   4   4       17.04       12.68      0.87 o
  13   4   4        0.23        1.08      0.70 o
  14   4   4        4.70        3.29      0.89 o
  15   4   4       11.57        4.76      1.35 o
  16   4   4        3.24       -0.19      0.75 o
 -16   5   4        7.26        7.76      1.23 o
 -15   5   4        0.05        1.83      0.88 o
 -14   5   4        1.98        2.36      0.75 o
 -13   5   4        0.17        1.17      0.69 o
 -12   5   4        3.06        3.03      0.60 o
 -11   5   4       42.54       43.92      1.30 o
 -10   5   4        0.25        0.30      0.54 o
  -9   5   4       11.95        7.19      0.58 o
  -8   5   4        3.29        4.22      0.53 o
  -7   5   4       20.88       16.33      0.73 o
  -6   5   4      188.99      162.88      4.43 o
  -5   5   4       27.51       23.64      0.70 o
  -4   5   4      211.62      201.73      4.27 o
  -3   5   4      130.67      143.55      3.06 o
  -2   5   4       13.14       14.72      0.73 o
  -1   5   4        2.74        2.88      0.27 o
   0   5   4      145.26      162.19      4.25 o
   1   5   4       20.05       24.31      0.86 o
   2   5   4      291.75      304.91      7.97 o
   3   5   4      112.99      111.58      2.37 o
   4   5   4        3.02        4.83      0.42 o
   5   5   4        0.05       -0.38      0.38 o
   6   5   4        7.96        9.02      0.55 o
   7   5   4       21.22       19.76      0.78 o
   8   5   4        7.11        6.43      0.52 o
   9   5   4        8.78        9.86      0.72 o
  10   5   4        9.44        8.52      0.73 o
  11   5   4        1.40        1.20      0.62 o
  12   5   4       21.44       17.49      1.18 o
  13   5   4       11.53        6.26      0.82 o
  14   5   4        3.40        6.32      1.84 o
 -12   6   4        0.39        2.03      1.06 o
 -11   6   4       13.32       11.56      1.09 o
 -10   6   4        3.88        4.73      0.71 o
  -9   6   4       12.00       11.53      0.65 o
  -8   6   4        9.11       10.29      0.60 o
  -7   6   4       23.77       21.89      0.76 o
  -6   6   4       24.86       24.37      1.17 o
  -5   6   4        8.40        6.85      2.02 o
  -4   6   4       21.50       23.60      2.03 o
  -3   6   4       23.98       26.03      2.36 o
  -2   6   4      499.33      568.77     16.92 o
  -1   6   4      239.50      253.27      8.05 o
   0   6   4      124.08      145.84      4.98 o
   1   6   4       83.86       92.02      4.18 o
   2   6   4       25.06       32.12      2.15 o
   3   6   4       23.76       22.66      1.01 o
   4   6   4        0.36        1.60      0.52 o
   5   6   4        4.10        3.85      0.63 o
   6   6   4       16.39       14.88      0.61 o
   7   6   4        2.34        2.60      0.52 o
   8   6   4       51.94       50.55      1.88 o
   9   6   4        2.94        4.16      0.82 o
  10   6   4       26.32       25.80      2.02 o
  -8   7   4        1.39       -0.52      2.87 o
  -7   7   4       14.08       13.96      3.19 o
  -6   7   4       14.12       15.93      2.88 o
  -5   7   4       54.52       61.46      3.47 o
  -4   7   4        0.52        5.64      2.34 o
  -3   7   4       59.60       67.37      3.57 o
  -2   7   4        3.80        3.11      1.64 o
  -1   7   4        1.51        0.29      1.49 o
   0   7   4        5.69        6.52      2.04 o
   1   7   4        2.92        3.71      1.72 o
   2   7   4        3.98       11.74      2.25 o
   3   7   4        2.07        1.20      2.20 o
   4   7   4        0.06       -1.92      1.92 o
   5   7   4        4.52        3.92      3.44 o
   6   7   4        9.47        7.23      2.60 o
 -20   1   5       21.61       20.39      1.83 o
 -19   1   5        0.05        0.94      1.26 o
 -18   1   5       36.68       44.04      2.21 o
 -17   1   5       13.39       11.81      1.01 o
 -16   1   5        0.27        2.97      0.81 o
 -15   1   5       11.98       13.30      0.97 o
 -14   1   5        0.38       -0.63      0.63 o
 -13   1   5      107.59      118.34      2.61 o
 -12   1   5        2.52        3.09      0.83 o
 -11   1   5       72.98       73.02      1.79 o
 -10   1   5      175.16      201.66      4.21 o
  -9   1   5       91.39      114.64      2.32 o
  -8   1   5      124.32      121.76      2.92 o
  -7   1   5       19.11       23.77      0.77 o
  -6   1   5      498.68      420.75      9.48 o
  -5   1   5      104.18       93.80      2.05 o
  -4   1   5      449.27      411.42      8.75 o
  -3   1   5        9.68       13.17      0.48 o
  -2   1   5        5.63        7.70      0.34 o
  -1   1   5     2668.97     2821.00    146.07 o
   0   1   5     1259.50     1250.24     31.02 o
   1   1   5       24.56       42.80      1.09 o
   2   1   5     2493.28     2589.94    144.07 o
   3   1   5       24.90       29.67      1.12 o
   4   1   5       16.49       23.23      0.74 o
   5   1   5     1841.49     1960.84     57.80 o
   6   1   5      288.48      299.14      6.33 o
   7   1   5      128.24      133.97      3.12 o
   8   1   5       59.87       68.79      1.48 o
   9   1   5       11.46       14.09      0.79 o
  10   1   5      131.21      142.88      2.95 o
  11   1   5       17.97       17.54      0.88 o
  12   1   5       62.58       63.79      1.85 o
  13   1   5       49.61       59.97      1.80 o
  14   1   5       10.88       10.68      1.05 o
  15   1   5        0.15       -0.03      1.16 o
  16   1   5        1.83        6.04      1.99 o
  17   1   5        3.76        2.54      1.48 o
  18   1   5        1.74        1.44      1.30 o
 -20   2   5       16.73       15.86      1.90 o
 -19   2   5        0.60        0.81      1.24 o
 -18   2   5        0.99        1.94      1.25 o
 -17   2   5        2.23        1.99      1.07 o
 -16   2   5       11.88        8.54      0.91 o
 -15   2   5       97.86       92.02      2.39 o
 -14   2   5        2.19        3.19      0.78 o
 -13   2   5        0.07        0.16      0.65 o
 -12   2   5      160.48      166.69      3.46 o
 -11   2   5      732.27      730.96     13.91 o
 -10   2   5      188.81      202.96      4.31 o
  -9   2   5      722.74      765.64     13.58 o
  -8   2   5       28.97       22.67      0.75 o
  -7   2   5      151.67      149.09      2.97 o
  -6   2   5       22.88       36.44      0.94 o
  -5   2   5       63.02       98.53      2.07 o
  -4   2   5      143.25      147.90      3.11 o
  -3   2   5      360.24      334.37      6.63 o
  -2   2   5      139.39      134.17      2.74 o
  -1   2   5      924.10      933.03     19.36 o
   0   2   5      584.29      593.64     12.15 o
   2   2   5       35.14       42.15      1.01 o
   3   2   5       91.49       91.93      1.85 o
   4   2   5      325.90      290.20      5.77 o
   5   2   5        0.37       -0.17      0.43 o
   6   2   5      779.42      776.41     15.54 o
   7   2   5        8.64        5.26      0.52 o
   8   2   5       71.10       69.69      2.09 o
   9   2   5      117.83      126.87      2.59 o
  10   2   5      173.50      178.38      3.86 o
  11   2   5       30.74       32.54      1.22 o
  12   2   5        2.82        3.89      0.79 o
  13   2   5      202.17      204.33      4.99 o
  14   2   5        0.48        0.70      0.92 o
  15   2   5       25.15       21.78      1.73 o
  16   2   5       15.70       15.60      1.56 o
  17   2   5        0.03        1.35      1.28 o
  18   2   5        9.82        8.40      1.72 o
 -19   3   5        0.03       -0.54      1.38 o
 -18   3   5       15.09       14.89      1.38 o
 -17   3   5        1.02        0.14      0.89 o
 -16   3   5        0.20       -0.06      0.82 o
 -15   3   5       76.64       73.93      2.04 o
 -14   3   5      142.14      135.79      3.14 o
 -13   3   5       63.18       62.02      1.40 o
 -12   3   5        0.61        0.98      0.63 o
 -11   3   5       10.25        7.34      0.63 o
 -10   3   5       80.31       74.57      1.64 o
  -9   3   5       39.25       43.30      1.12 o
  -8   3   5        1.36        2.20      0.44 o
  -7   3   5        2.72        1.49      0.41 o
  -6   3   5       65.31       55.42      1.25 o
  -5   3   5      213.67      242.27      5.20 o
  -4   3   5       10.72        4.05      0.33 o
  -3   3   5      159.58      145.90      3.05 o
  -2   3   5       21.46       13.62      0.45 o
  -1   3   5      109.14      113.84      2.32 o
   0   3   5       24.64       43.57      1.21 o
   1   3   5      135.17      158.11      3.43 o
   2   3   5       28.22       26.97      0.80 o
   3   3   5       73.45       74.24      1.58 o
   4   3   5        1.60        2.47      0.39 o
   5   3   5       23.23       24.77      0.86 o
   6   3   5       35.95       33.97      0.85 o
   7   3   5      212.10      221.65      4.27 o
   8   3   5        6.06        6.63      0.54 o
   9   3   5       15.48       17.47      0.74 o
  10   3   5       11.48       11.50      0.69 o
  11   3   5       79.30       84.95      1.99 o
  12   3   5       74.55       70.72      1.94 o
  13   3   5        4.48        3.31      0.75 o
  14   3   5       11.58        9.79      1.15 o
  15   3   5        5.59        7.47      1.51 o
  16   3   5       14.21       13.90      1.95 o
  17   3   5       19.55       19.74      2.14 o
 -18   4   5       16.86       16.86      1.62 o
 -17   4   5        1.68        2.60      1.30 o
 -16   4   5        1.37        4.33      1.13 o
 -15   4   5       10.01       10.25      0.85 o
 -14   4   5        6.68        4.47      0.77 o
 -13   4   5       13.31       10.07      0.82 o
 -12   4   5        2.25        1.12      0.64 o
 -11   4   5        0.33        1.14      0.54 o
 -10   4   5      340.73      312.26      6.25 o
  -9   4   5       19.33       16.44      0.66 o
  -8   4   5      392.89      393.87      7.67 o
  -7   4   5        0.15        2.01      0.43 o
  -6   4   5        0.38        1.01      0.36 o
  -5   4   5       52.86       45.20      1.31 o
  -4   4   5       90.30       94.51      1.88 o
  -3   4   5        7.09        4.85      0.39 o
  -2   4   5       32.58       32.12      0.81 o
  -1   4   5       20.13       16.58      0.52 o
   0   4   5       14.86       12.27      0.45 o
   1   4   5       23.82       26.97      0.73 o
   2   4   5       49.96       50.17      1.29 o
   3   4   5        5.07        2.00      0.37 o
   4   4   5        3.81        4.70      0.41 o
   5   4   5       68.77       69.78      1.67 o
   6   4   5      101.76      101.26      2.17 o
   7   4   5        6.65        6.55      0.61 o
   8   4   5      110.70      101.57      2.49 o
   9   4   5        2.94        3.17      0.65 o
  10   4   5        5.24        4.57      0.65 o
  11   4   5       18.11       19.99      1.03 o
  12   4   5        6.92        6.39      0.77 o
  13   4   5        0.44        0.56      0.82 o
  14   4   5        4.15        4.01      1.18 o
  15   4   5       62.97       60.68      2.69 o
  16   4   5        2.07        0.89      0.64 o
 -16   5   5        0.00        0.97      1.73 o
 -15   5   5        0.14        0.99      0.93 o
 -14   5   5        1.88        1.54      0.84 o
 -13   5   5        0.08        0.84      0.66 o
 -12   5   5        0.37        1.39      0.60 o
 -11   5   5       17.01       18.93      0.98 o
 -10   5   5        1.29        1.16      0.53 o
  -9   5   5       21.52       15.85      0.77 o
  -8   5   5        2.92        2.82      0.45 o
  -7   5   5        0.94        1.97      0.49 o
  -6   5   5        1.21       -0.44      0.44 o
  -5   5   5      248.27      251.90      4.78 o
  -4   5   5      118.91      120.82      2.67 o
  -3   5   5      171.51      175.28      3.83 o
  -2   5   5       94.24       94.67      1.96 o
  -1   5   5      113.18      115.70      2.64 o
   0   5   5       30.67       36.73      0.92 o
   1   5   5        0.91        0.63      0.32 o
   2   5   5        0.16       -0.29      0.32 o
   3   5   5       76.69       82.26      2.00 o
   4   5   5      162.99      167.89      3.77 o
   5   5   5        1.55        2.20      0.48 o
   6   5   5       41.42       37.05      1.34 o
   7   5   5        4.65        6.08      0.51 o
   8   5   5        7.20       10.42      0.67 o
   9   5   5        0.01        1.36      0.71 o
  10   5   5       34.18       43.04      1.48 o
  11   5   5        1.24        2.97      0.79 o
  12   5   5        0.38        1.43      0.80 o
  13   5   5        0.35       -0.53      0.77 o
  14   5   5        5.52        2.06      0.72 o
 -12   6   5        1.91        0.89      1.08 o
 -11   6   5        0.03        1.12      0.85 o
 -10   6   5        2.00        1.84      0.65 o
  -9   6   5        2.71        3.53      0.57 o
  -8   6   5        4.25        5.27      0.57 o
  -7   6   5        0.06        1.24      0.34 o
  -6   6   5       13.99       13.15      0.57 o
  -5   6   5       23.48       26.73      0.89 o
  -4   6   5        0.78        7.31      1.58 o
  -3   6   5       26.58       27.42      2.18 o
  -2   6   5       52.96       64.99      2.82 o
  -1   6   5      117.06      126.43      4.41 o
   0   6   5        4.52        5.86      1.30 o
   1   6   5        1.20        2.89      1.35 o
   2   6   5        4.17        4.15      0.46 o
   3   6   5       17.97       18.86      0.95 o
   4   6   5        0.02        1.12      0.63 o
   5   6   5        8.55        8.82      0.49 o
   6   6   5       17.34       17.90      0.87 o
   7   6   5        1.24        1.42      0.52 o
   8   6   5       64.63       64.45      2.46 o
   9   6   5        6.03        5.63      0.94 o
  -8   7   5        0.30       -0.14      2.17 o
  -7   7   5        2.12        6.42      3.36 o
  -6   7   5       63.01       68.78      5.22 o
  -5   7   5       61.82       62.97      3.42 o
  -4   7   5        9.07       17.45      2.26 o
  -3   7   5       15.54       18.38      2.51 o
  -2   7   5       35.83       33.79      2.44 o
  -1   7   5        0.15        2.70      2.35 o
   0   7   5        0.18        1.58      2.10 o
   1   7   5        2.49        4.46      2.20 o
   2   7   5        0.53        2.26      1.81 o
   3   7   5        0.03        1.96      3.43 o
   4   7   5        0.12       12.36      3.72 o
   5   7   5        2.54        3.20      2.96 o
 -20   0   6       35.55       25.91      3.18 o
 -19   0   6        1.54       -0.09      1.77 o
 -18   0   6        2.90        8.18      2.15 o
 -17   0   6       13.43       12.10      1.56 o
 -16   0   6       21.07       20.37      1.88 o
 -15   0   6       77.57       83.23      2.99 o
 -14   0   6       20.31       25.14      1.69 o
 -13   0   6       45.03       50.07      1.92 o
 -12   0   6       33.18       40.46      1.63 o
 -11   0   6       11.69        8.02      0.97 o
 -10   0   6        7.79        3.68      1.41 o
  -9   0   6      185.55      165.13      6.42 o
  -8   0   6        5.95       10.41      0.89 o
  -7   0   6       27.21       26.42      1.76 o
  -6   0   6      108.47       74.18      2.59 o
  -3   0   6       80.23      100.68      2.69 o
   0   0   6        6.45        4.45      0.56 o
   1   0   6      343.94      373.77     13.35 o
   3   0   6     1042.11     1081.30     31.55 o
   4   0   6      195.02      192.26      5.55 o
   5   0   6      669.33      661.13     19.53 o
   6   0   6      283.23      301.90      8.17 o
   7   0   6       68.09       62.54      2.17 o
   8   0   6       34.90       42.79      1.70 o
   9   0   6      131.54      140.98      4.86 o
  10   0   6      256.75      270.02      7.58 o
  11   0   6        0.68        1.47      0.90 o
  12   0   6        0.81        2.95      1.16 o
  13   0   6        6.48        7.57      1.22 o
  14   0   6       37.67       43.66      2.02 o
  15   0   6        5.85       12.30      2.54 o
  16   0   6       59.82       69.67      4.76 o
  17   0   6        2.43        4.97      2.19 o
  18   0   6       13.19       11.12      2.51 o
 -20   1   6        0.62        2.25      1.52 o
 -19   1   6       33.81       32.73      2.09 o
 -18   1   6        0.00        5.66      1.92 o
 -17   1   6        0.22       -1.25      1.25 o
 -16   1   6       29.96       31.14      1.50 o
 -15   1   6        5.27        5.66      0.83 o
 -14   1   6        3.18        3.28      0.65 o
 -13   1   6       22.05       24.61      1.00 o
 -12   1   6      218.83      244.83      5.05 o
 -11   1   6      120.43      118.70      2.48 o
 -10   1   6      185.44      192.41      4.17 o
  -9   1   6       25.10       24.80      0.79 o
  -8   1   6       24.89       26.65      0.87 o
  -7   1   6      225.79      225.51      4.92 o
  -6   1   6      605.95      582.88     12.84 o
  -5   1   6       21.55       17.65      0.57 o
  -4   1   6      738.76      703.90     14.76 o
  -3   1   6      135.13      121.75      2.45 o
  -2   1   6       80.52       70.83      1.39 o
  -1   1   6        1.03        2.93      0.31 o
   0   1   6     2305.62     2597.40    134.73 o
   1   1   6      369.98      340.05      7.28 o
   2   1   6     1284.65     1361.39     29.96 o
   3   1   6      186.93      156.84      3.56 o
   4   1   6      438.23      405.12      8.75 o
   5   1   6      168.09      190.69      4.40 o
   6   1   6        0.02        1.18      0.48 o
   7   1   6       62.53       58.54      1.37 o
   8   1   6        0.49        1.27      0.68 o
   9   1   6        5.07        7.16      0.68 o
  10   1   6        2.73        3.75      0.67 o
  11   1   6       26.91       30.26      1.14 o
  12   1   6       10.40       14.43      0.92 o
  13   1   6       14.46       12.74      1.08 o
  14   1   6       54.54       59.02      1.91 o
  15   1   6        6.78        3.66      1.21 o
  16   1   6        0.06       -0.40      1.36 o
  17   1   6        2.78       -0.34      1.36 o
  18   1   6        0.95        1.05      1.67 o
 -20   2   6        2.00        3.95      1.83 o
 -19   2   6        0.74        1.74      1.57 o
 -18   2   6        0.25        0.45      1.26 o
 -17   2   6       45.73       39.95      2.40 o
 -16   2   6        1.96        1.77      0.98 o
 -15   2   6       85.07       78.38      2.35 o
 -14   2   6       35.69       36.92      1.25 o
 -13   2   6        0.60        1.26      0.62 o
 -12   2   6       32.36       34.27      1.38 o
 -11   2   6        1.73        1.81      0.64 o
 -10   2   6        3.56        2.12      0.50 o
  -9   2   6       29.02       29.93      0.81 o
  -8   2   6      232.65      237.83      4.57 o
  -7   2   6        6.73        4.60      0.46 o
  -6   2   6       16.88       18.74      0.55 o
  -5   2   6        5.62        6.59      0.43 o
  -4   2   6      318.35      324.86      6.72 o
  -3   2   6       62.83       55.74      1.12 o
  -2   2   6        2.83        2.84      0.33 o
  -1   2   6       40.13       52.09      1.15 o
   0   2   6      292.67      336.00      7.28 o
   1   2   6     1838.16     2012.35     64.94 o
   2   2   6      314.13      331.40      7.02 o
   3   2   6        0.00        0.96      0.41 o
   4   2   6     1082.93     1172.48     23.07 o
   5   2   6      208.30      236.89      4.57 o
   6   2   6        5.62        2.71      0.39 o
   7   2   6        3.14        3.88      0.71 o
   8   2   6      126.96      122.31      2.61 o
   9   2   6       55.25       64.09      1.79 o
  10   2   6        9.89        8.90      0.76 o
  11   2   6       13.79       11.84      0.97 o
  12   2   6        2.37        3.46      0.91 o
  13   2   6        1.57        2.32      0.74 o
  14   2   6       13.24       15.58      1.25 o
  15   2   6        2.09        0.80      1.09 o
  16   2   6       15.39       16.64      2.15 o
  17   2   6        4.20        3.16      1.67 o
 -19   3   6        8.50       13.13      1.80 o
 -18   3   6       19.27       16.89      1.58 o
 -17   3   6        2.50        4.25      1.09 o
 -16   3   6       23.11       18.77      1.08 o
 -15   3   6       44.18       38.40      1.24 o
 -14   3   6      154.73      148.39      3.39 o
 -13   3   6        0.44        0.64      0.66 o
 -12   3   6      149.04      149.17      2.90 o
 -11   3   6       13.12       10.81      0.70 o
 -10   3   6       94.26      102.94      2.24 o
  -9   3   6      125.99      135.93      2.63 o
  -8   3   6       65.93       75.21      1.61 o
  -7   3   6       79.19       82.58      1.75 o
  -6   3   6       14.63       18.77      0.67 o
  -5   3   6       29.36       28.46      0.72 o
  -4   3   6      290.28      285.27      5.46 o
  -3   3   6      822.32      848.83     15.56 o
  -2   3   6      334.99      350.48      6.95 o
  -1   3   6      184.84      194.49      3.62 o
   0   3   6      243.82      248.94      5.36 o
   1   3   6        1.84        3.40      0.35 o
   2   3   6      164.78      163.99      3.41 o
   3   3   6        0.25        1.36      0.44 o
   4   3   6        3.40        3.47      0.41 o
   5   3   6      375.07      384.15      7.74 o
   6   3   6      205.23      187.76      3.67 o
   7   3   6        1.51        0.34      0.51 o
   8   3   6        0.09        1.58      0.53 o
   9   3   6       96.85       92.73      2.11 o
  10   3   6       17.43       16.09      0.85 o
  11   3   6       28.43       27.67      1.09 o
  12   3   6       33.46       32.14      1.23 o
  13   3   6       38.29       40.45      1.50 o
  14   3   6       10.64        8.56      1.15 o
  15   3   6        0.24       -1.16      1.16 o
  16   3   6        3.85        6.34      1.62 o
 -18   4   6        3.39        5.50      1.68 o
 -17   4   6        6.60        6.46      1.34 o
 -16   4   6        2.87        3.04      1.38 o
 -15   4   6        0.19        1.04      0.69 o
 -14   4   6       18.42       15.47      0.82 o
 -13   4   6        0.02        0.35      0.64 o
 -12   4   6       10.50        8.62      0.74 o
 -11   4   6        1.64        1.09      0.61 o
 -10   4   6       13.41       16.46      0.70 o
  -9   4   6      112.32      105.37      2.23 o
  -8   4   6       26.19       29.37      0.89 o
  -7   4   6       90.82       82.23      1.89 o
  -6   4   6      260.32      258.84      4.96 o
  -5   4   6       56.37       59.46      1.41 o
  -4   4   6      170.42      178.37      3.45 o
  -3   4   6        0.56        0.28      0.36 o
  -2   4   6      112.61      110.61      2.11 o
  -1   4   6        2.54        1.32      0.42 o
   0   4   6       74.23       66.79      1.49 o
   1   4   6       51.37       53.97      1.56 o
   2   4   6        3.41        3.00      0.46 o
   3   4   6       83.05       76.83      1.69 o
   4   4   6      250.31      244.20      4.97 o
   5   4   6        6.75        7.41      0.52 o
   6   4   6       16.48       17.96      0.87 o
   7   4   6       15.23       13.60      0.81 o
   8   4   6       56.90       55.50      1.49 o
   9   4   6        0.06        1.16      0.62 o
  10   4   6        1.53        1.31      0.69 o
  11   4   6        2.64        3.15      0.77 o
  12   4   6       24.58       21.12      1.05 o
  13   4   6        0.56        1.84      1.20 o
  14   4   6        0.09        0.20      1.08 o
  15   4   6       24.43       24.29      1.92 o
 -16   5   6        2.53        1.98      1.19 o
 -15   5   6        3.21        5.30      1.10 o
 -14   5   6       30.06       23.62      1.21 o
 -13   5   6        1.17        1.51      0.70 o
 -12   5   6       34.55       30.35      1.31 o
 -11   5   6        6.56        4.28      0.72 o
 -10   5   6       12.73       11.72      0.73 o
  -9   5   6       16.37       17.19      0.91 o
  -8   5   6        9.13        7.55      0.52 o
  -7   5   6        6.50        6.04      0.53 o
  -6   5   6       30.98       26.95      0.96 o
  -5   5   6        3.51        3.27      0.50 o
  -4   5   6       11.36       13.18      0.57 o
  -3   5   6       33.40       32.93      0.90 o
  -2   5   6        1.27        1.09      0.35 o
  -1   5   6        5.17        5.86      0.43 o
   0   5   6        7.00        5.36      0.41 o
   1   5   6        0.00        0.77      0.40 o
   2   5   6      282.71      296.78      5.99 o
   3   5   6       53.84       54.15      1.56 o
   4   5   6      233.63      229.24      6.08 o
   5   5   6       82.39       80.86      2.01 o
   6   5   6        1.16        0.51      0.47 o
   7   5   6       38.09       38.61      1.18 o
   8   5   6       21.98       22.55      0.93 o
   9   5   6        3.77        5.92      0.75 o
  10   5   6        0.56        0.97      0.70 o
  11   5   6       58.22       60.62      2.10 o
  12   5   6        5.73        7.01      0.98 o
  13   5   6        2.25        1.97      1.54 o
 -11   6   6        4.13        4.03      1.16 o
 -10   6   6        8.41       10.07      0.83 o
  -9   6   6       13.59       15.54      0.84 o
  -8   6   6        4.39        3.93      0.52 o
  -7   6   6       18.55       17.29      0.78 o
  -6   6   6        0.01        0.24      0.37 o
  -5   6   6        0.26        1.05      0.32 o
  -4   6   6       19.60       20.01      0.68 o
  -3   6   6        6.95        7.30      1.77 o
  -2   6   6       24.05       25.10      1.75 o
  -1   6   6       47.59       51.17      1.49 o
   0   6   6        6.71        7.41      0.75 o
   1   6   6        0.36        0.60      0.48 o
   2   6   6        8.58        9.84      0.69 o
   3   6   6        6.44        5.73      0.39 o
   4   6   6       10.10       10.17      0.64 o
   5   6   6        1.74        0.99      0.53 o
   6   6   6      311.12      323.75     10.50 o
   7   6   6       66.51       62.70      2.46 o
   8   6   6       20.95       20.88      1.51 o
  -7   7   6       12.06       10.64      2.60 o
  -6   7   6       32.77       35.36      3.94 o
  -5   7   6       61.15       60.54      3.39 o
  -4   7   6        0.16        2.03      2.61 o
  -3   7   6        1.41       -1.24      2.35 o
  -2   7   6        0.57        2.66      2.65 o
  -1   7   6        0.27       -2.11      2.11 o
   0   7   6        0.37        2.75      2.01 o
   1   7   6       12.74       11.66      1.94 o
   2   7   6        2.34        4.86      3.22 o
   3   7   6        5.09        7.83      2.91 o
   4   7   6       11.61        9.90      2.90 o
 -20   1   7        0.00        3.17      1.76 o
 -19   1   7        1.60        1.32      1.57 o
 -18   1   7        0.78        4.51      2.06 o
 -17   1   7        2.71        3.22      1.62 o
 -16   1   7        0.01        2.10      0.74 o
 -15   1   7        0.06        0.58      0.76 o
 -14   1   7       26.87       25.84      1.14 o
 -13   1   7        4.60        6.74      0.76 o
 -12   1   7       31.92       35.37      1.07 o
 -11   1   7        0.88        3.18      0.69 o
 -10   1   7        7.56        5.85      0.66 o
  -9   1   7       26.86       31.13      0.99 o
  -8   1   7      521.92      550.55     11.37 o
  -7   1   7        3.96        3.01      0.44 o
  -6   1   7      670.30      635.88     12.33 o
  -5   1   7      300.47      295.97      6.05 o
  -4   1   7      378.41      382.96      7.49 o
  -3   1   7       31.44       21.09      0.61 o
  -2   1   7      992.91      932.38     17.95 o
  -1   1   7        0.00        5.42      0.45 o
   0   1   7     1977.54     2139.30    109.00 o
   1   1   7        6.64        9.06      0.45 o
   2   1   7        3.08        2.41      0.43 o
   3   1   7       79.09       71.31      1.71 o
   4   1   7       12.70       15.38      0.72 o
   5   1   7      120.98      102.72      2.20 o
   6   1   7      115.87      116.88      2.41 o
   7   1   7       31.75       28.53      1.01 o
   8   1   7       38.69       40.00      1.18 o
   9   1   7        0.63        0.21      0.64 o
  10   1   7      131.24      139.69      3.26 o
  11   1   7        3.52        6.70      0.95 o
  12   1   7      141.77      147.92      3.83 o
  13   1   7       58.06       59.96      2.02 o
  14   1   7        0.96       -1.22      1.22 o
  15   1   7        0.15       -0.37      1.39 o
  16   1   7        5.21        6.51      1.50 o
  17   1   7       20.31       20.92      2.44 o
 -20   2   7        6.53        7.81      1.83 o
 -19   2   7        0.00       -1.12      1.30 o
 -18   2   7        2.17        2.56      1.30 o
 -17   2   7       47.42       52.55      2.64 o
 -16   2   7       91.03       89.00      2.45 o
 -15   2   7        2.94        3.71      0.92 o
 -14   2   7       84.02       97.85      2.64 o
 -13   2   7       31.92       30.83      1.25 o
 -12   2   7        4.69        5.93      0.68 o
 -11   2   7       21.76       21.15      0.76 o
 -10   2   7       11.26        9.10      0.60 o
  -9   2   7       52.51       65.02      1.38 o
  -8   2   7       54.92       52.53      1.14 o
  -7   2   7       17.27       10.94      0.59 o
  -6   2   7      241.13      237.90      4.75 o
  -5   2   7      181.34      157.66      2.94 o
  -4   2   7      143.11      125.84      2.95 o
  -3   2   7      157.87      169.72      3.16 o
  -2   2   7      128.64      153.59      2.99 o
  -1   2   7        8.21       10.49      0.43 o
   0   2   7      241.80      208.81      4.77 o
   1   2   7       13.60       13.58      0.62 o
   2   2   7        4.82        6.10      0.46 o
   3   2   7       16.39       24.31      0.73 o
   4   2   7       97.24       98.13      1.98 o
   5   2   7       46.73       37.15      0.94 o
   6   2   7       55.14       49.46      1.45 o
   7   2   7        0.01        0.82      0.60 o
   8   2   7       37.86       45.66      1.42 o
   9   2   7      214.18      197.47      4.24 o
  10   2   7        1.20        2.24      0.70 o
  11   2   7       61.42       57.34      1.61 o
  12   2   7       18.54       15.80      0.97 o
  13   2   7       27.53       25.50      1.61 o
  14   2   7       24.59       23.98      1.67 o
  15   2   7        6.08        8.00      1.63 o
  16   2   7        0.64        0.67      1.33 o
  17   2   7        2.14        6.07      1.97 o
 -19   3   7       14.96       14.16      1.90 o
 -18   3   7        6.49        3.47      1.35 o
 -17   3   7        0.00        1.45      0.93 o
 -16   3   7        8.25        4.97      1.04 o
 -15   3   7        9.57        8.12      0.90 o
 -14   3   7       35.21       32.04      1.24 o
 -13   3   7       81.73       81.37      1.96 o
 -12   3   7       40.87       44.37      1.22 o
 -11   3   7      231.69      238.53      4.31 o
 -10   3   7       88.37       93.14      2.09 o
  -9   3   7       15.11       15.95      0.63 o
  -8   3   7      162.35      156.97      3.20 o
  -7   3   7        8.39        8.91      0.55 o
  -6   3   7      100.75       85.33      1.77 o
  -5   3   7       95.36      105.10      2.32 o
  -4   3   7       16.70       17.50      0.61 o
  -3   3   7     1148.43     1148.00     20.52 o
  -2   3   7      115.90      123.29      2.57 o
  -1   3   7        0.77        1.24      0.37 o
   0   3   7        1.90        1.37      0.43 o
   1   3   7        0.60        1.78      0.52 o
   2   3   7        4.66        3.73      0.43 o
   3   3   7      108.25      105.89      2.30 o
   4   3   7      130.00      112.08      2.27 o
   5   3   7       42.88       50.53      1.21 o
   6   3   7       86.12       87.24      1.94 o
   7   3   7       32.91       32.10      0.95 o
   8   3   7      300.17      279.42      5.41 o
   9   3   7        1.60        3.30      0.67 o
  10   3   7      114.05      110.53      2.70 o
  11   3   7       67.54       66.94      1.69 o
  12   3   7       25.81       28.36      1.20 o
  13   3   7        2.54        4.20      1.01 o
  14   3   7        0.11       -1.22      1.33 o
  15   3   7       47.54       52.35      2.81 o
  16   3   7       11.70       10.94      1.79 o
 -18   4   7       20.01       14.05      1.79 o
 -17   4   7        8.89        4.91      1.46 o
 -16   4   7       13.30       11.42      1.37 o
 -15   4   7        6.84        3.83      0.72 o
 -14   4   7        5.54        3.23      0.75 o
 -13   4   7        7.63        6.54      0.86 o
 -12   4   7       35.37       30.03      1.07 o
 -11   4   7       23.45       24.49      1.04 o
 -10   4   7       50.76       46.31      1.26 o
  -9   4   7        0.51        0.60      0.54 o
  -8   4   7       14.87       14.99      0.67 o
  -7   4   7      345.55      346.53      7.04 o
  -6   4   7       36.74       37.84      1.27 o
  -5   4   7      219.89      219.78      4.06 o
  -4   4   7       12.08       12.87      0.57 o
  -3   4   7       32.51       34.96      0.86 o
  -2   4   7      135.26      129.28      2.55 o
  -1   4   7      145.78      154.55      3.23 o
   0   4   7       29.86       36.95      0.91 o
   1   4   7     1040.90     1060.87     18.76 o
   2   4   7       14.60       16.48      0.82 o
   3   4   7       41.85       36.74      1.16 o
   4   4   7      190.47      186.26      3.89 o
   5   4   7       40.30       43.19      1.17 o
   6   4   7       42.10       39.98      1.29 o
   7   4   7        8.10        7.65      0.71 o
   8   4   7        1.49        0.97      0.59 o
   9   4   7        1.18        1.70      0.74 o
  10   4   7       27.28       25.85      1.26 o
  11   4   7        0.05        1.16      0.71 o
  12   4   7       10.95       10.73      0.99 o
  13   4   7        4.52        1.83      1.21 o
  14   4   7       54.88       58.27      2.70 o
 -16   5   7        1.41        1.16      1.20 o
 -15   5   7        1.39        3.77      1.22 o
 -14   5   7        7.80        6.09      0.94 o
 -13   5   7        2.50        0.84      0.74 o
 -12   5   7       11.04        9.26      0.78 o
 -11   5   7        1.71        2.72      0.66 o
 -10   5   7        1.61        1.94      0.70 o
  -9   5   7       23.40       18.69      0.76 o
  -8   5   7       11.88       10.80      0.68 o
  -7   5   7       59.08       56.55      1.62 o
  -6   5   7       28.02       22.98      0.83 o
  -5   5   7        0.22        1.06      0.44 o
  -4   5   7        9.25        8.72      0.63 o
  -3   5   7        4.02        5.40      0.55 o
  -2   5   7       61.07       63.00      1.69 o
  -1   5   7        7.96       10.08      0.63 o
   0   5   7      106.76      109.30      2.55 o
   1   5   7        4.38        3.22      0.45 o
   2   5   7      420.83      430.97      9.62 o
   3   5   7      153.13      164.74      3.84 o
   4   5   7        0.12        0.68      0.53 o
   5   5   7       48.08       54.11      1.62 o
   6   5   7       56.00       52.63      1.55 o
   7   5   7       14.87       14.48      0.85 o
   8   5   7        0.12        0.11      0.68 o
   9   5   7        1.21        2.74      0.74 o
  10   5   7        2.36        5.02      1.09 o
  11   5   7        6.00        6.11      0.92 o
  12   5   7        4.04        2.81      1.23 o
 -11   6   7        3.10        0.46      1.43 o
 -10   6   7        0.76        3.55      1.30 o
  -9   6   7        1.53        1.98      0.64 o
  -8   6   7        0.00        0.69      0.55 o
  -7   6   7        7.44        7.07      0.64 o
  -6   6   7        3.56        4.34      0.77 o
  -5   6   7        5.57        6.94      0.56 o
  -4   6   7        0.00       -0.05      0.33 o
  -3   6   7       20.34       19.19      0.66 o
  -2   6   7        0.01        0.30      0.22 o
  -1   6   7        3.88        2.86      0.33 o
   0   6   7       14.76       14.57      0.56 o
   1   6   7        3.64        2.16      0.35 o
   2   6   7        0.89        0.45      0.37 o
   3   6   7        1.46        1.53      0.47 o
   4   6   7       16.69       16.35      0.97 o
   5   6   7        0.21        1.56      0.78 o
   6   6   7       49.40       39.56      1.68 o
   7   6   7        4.52        4.11      1.07 o
  -6   7   7        1.78        2.19      2.71 o
  -5   7   7        2.69        8.40      2.62 o
  -4   7   7       21.44       23.92      3.42 o
  -3   7   7        8.85        9.14      2.03 o
  -2   7   7        0.55        4.01      1.64 o
  -1   7   7       25.47       30.70      2.37 o
   0   7   7        1.39        2.24      1.91 o
   1   7   7        0.87        2.80      1.91 o
   2   7   7        2.90       11.04      6.58 o
 -20   0   8        4.14        4.40      2.05 o
 -19   0   8        5.25        0.24      1.74 o
 -18   0   8        1.86        3.99      1.74 o
 -17   0   8       16.70       17.43      2.02 o
 -16   0   8       89.63      100.66      6.73 o
 -15   0   8        3.14        8.42      1.33 o
 -14   0   8        8.02        5.50      1.15 o
 -13   0   8      132.67      137.04      4.23 o
 -12   0   8       38.67       37.46      1.74 o
 -11   0   8       32.91       32.34      1.66 o
 -10   0   8      220.74      255.21      7.47 o
  -9   0   8       75.86       71.27      2.43 o
  -8   0   8      225.93      236.55      6.01 o
  -7   0   8      202.32      225.65      7.14 o
  -6   0   8      202.22      162.77      5.72 o
  -5   0   8      136.16      132.38      4.00 o
  -4   0   8     1229.72     1275.81     45.20 o
  -2   0   8      118.93      140.81      5.40 o
  -1   0   8      361.68      347.73     13.07 o
   0   0   8        5.32        5.25      0.77 o
   1   0   8        2.74        2.95      0.79 o
   2   0   8       80.87       71.00      2.28 o
   3   0   8        4.71        4.20      0.67 o
   4   0   8       46.06       46.84      1.74 o
   5   0   8       36.33       40.19      1.59 o
   6   0   8      434.77      413.84     11.20 o
   7   0   8        2.82        2.66      1.17 o
   8   0   8      187.92      198.51      5.64 o
   9   0   8      399.94      413.57     11.50 o
  10   0   8      119.38      114.85      3.63 o
  11   0   8       51.99       55.07      2.19 o
  12   0   8       62.45       64.51      2.98 o
  13   0   8       57.46       55.40      3.88 o
  14   0   8        0.02        1.89      7.28 o
  15   0   8        1.44        0.57      1.80 o
  16   0   8        3.43       -0.99      2.25 o
 -20   1   8        1.78        4.28      1.53 o
 -19   1   8        5.42        9.56      1.69 o
 -18   1   8        1.27        1.76      1.79 o
 -17   1   8        0.07        0.00      1.47 o
 -16   1   8        0.29       -0.18      0.79 o
 -15   1   8        4.50        4.86      0.91 o
 -14   1   8        0.16        0.22      1.14 o
 -13   1   8        5.73        3.79      0.71 o
 -12   1   8      245.06      264.18      5.28 o
 -11   1   8        4.99        5.73      0.90 o
 -10   1   8        9.55       10.83      0.75 o
  -9   1   8       50.51       39.92      1.07 o
  -8   1   8      864.39      885.89     17.29 o
  -7   1   8       86.15       77.95      1.53 o
  -6   1   8       35.24       33.26      0.86 o
  -5   1   8      107.18       90.49      1.88 o
  -4   1   8       64.84       66.32      1.48 o
  -3   1   8        7.66       10.16      0.46 o
  -2   1   8      119.31      115.32      2.41 o
  -1   1   8      106.20      110.80      2.30 o
   0   1   8       49.05       45.12      1.13 o
   1   1   8      204.75      206.39      4.25 o
   2   1   8       45.58       37.86      0.97 o
   3   1   8       79.43       70.57      1.66 o
   4   1   8        2.05        1.46      0.46 o
   5   1   8       51.25       51.78      1.43 o
   6   1   8      159.00      163.35      3.22 o
   7   1   8      233.54      228.65      4.49 o
   8   1   8       19.06       18.70      0.92 o
   9   1   8       54.73       57.08      1.68 o
  10   1   8      140.38      147.17      3.35 o
  11   1   8        9.69       11.80      1.10 o
  12   1   8       16.10       16.83      1.08 o
  13   1   8        4.03        4.65      1.14 o
  14   1   8        0.77        1.98      1.39 o
  15   1   8        4.21        2.47      1.53 o
  16   1   8        5.63        3.01      1.51 o
 -20   2   8        0.42        0.19      1.54 o
 -19   2   8        4.41        4.47      1.52 o
 -18   2   8        3.23        4.25      1.31 o
 -17   2   8        8.98        7.26      1.51 o
 -16   2   8       31.11       29.60      1.68 o
 -15   2   8       35.66       45.57      1.78 o
 -14   2   8        0.00       -0.65      0.65 o
 -13   2   8       11.96       16.85      0.92 o
 -12   2   8      142.76      148.34      3.04 o
 -11   2   8       43.90       43.37      1.25 o
 -10   2   8        1.85        2.26      0.51 o
  -9   2   8       44.05       49.08      1.32 o
  -8   2   8        5.71        3.84      0.58 o
  -7   2   8       37.81       40.22      1.00 o
  -6   2   8      141.89      131.61      2.43 o
  -5   2   8        0.00        0.54      0.31 o
  -4   2   8       25.70       29.19      0.83 o
  -3   2   8      379.61      361.28      6.57 o
  -2   2   8        3.03        1.96      0.35 o
  -1   2   8        1.88        3.47      0.48 o
   0   2   8        3.98        5.06      0.52 o
   1   2   8      243.48      224.28      4.51 o
   2   2   8      349.98      327.43      6.09 o
   3   2   8       82.37       77.07      1.60 o
   4   2   8        0.15       -0.18      0.42 o
   5   2   8       37.13       32.04      1.03 o
   6   2   8      108.62      111.20      2.14 o
   7   2   8       89.98       87.12      1.94 o
   8   2   8       50.63       48.41      1.79 o
   9   2   8      103.95       98.15      2.35 o
  10   2   8        2.47        1.02      0.89 o
  11   2   8      111.54      115.98      2.86 o
  12   2   8       27.64       30.62      1.30 o
  13   2   8        4.08        2.76      1.42 o
  14   2   8       43.40       38.77      2.43 o
  15   2   8       42.83       38.08      2.51 o
  16   2   8        3.56        2.08      1.34 o
 -19   3   8        1.32        0.80      1.77 o
 -18   3   8        7.08        7.70      1.48 o
 -17   3   8        0.57        0.94      0.99 o
 -16   3   8        4.84        5.00      1.18 o
 -15   3   8        0.24        2.04      0.91 o
 -14   3   8       32.80       29.94      1.04 o
 -13   3   8       42.35       48.25      1.41 o
 -12   3   8        3.84        4.55      0.73 o
 -11   3   8        0.95        1.95      0.62 o
 -10   3   8       10.27       13.36      0.77 o
  -9   3   8      276.62      282.53      5.57 o
  -8   3   8       12.93       11.32      0.59 o
  -7   3   8      168.99      178.20      3.31 o
  -6   3   8      271.15      250.12      4.61 o
  -5   3   8      222.65      203.06      3.91 o
  -4   3   8      170.36      169.11      3.05 o
  -3   3   8      478.35      447.68      7.73 o
  -2   3   8       25.11       20.04      0.61 o
  -1   3   8       22.41       21.14      0.66 o
   0   3   8        5.37        4.89      0.55 o
   1   3   8      319.42      299.58      6.66 o
   2   3   8      129.34      121.37      2.40 o
   3   3   8        0.05        1.08      0.47 o
   4   3   8        3.27        4.27      0.67 o
   5   3   8      126.69      105.15      2.17 o
   6   3   8       93.37       75.39      1.70 o
   7   3   8        1.40        3.48      0.63 o
   8   3   8       33.21       28.70      0.97 o
   9   3   8        1.20        1.27      0.66 o
  10   3   8       90.18       93.07      2.18 o
  11   3   8        0.02       -0.01      0.77 o
  12   3   8       51.94       51.28      1.92 o
  13   3   8        0.01        2.77      1.01 o
  14   3   8        2.68        0.40      1.62 o
  15   3   8        0.82        2.65      1.38 o
 -18   4   8        8.27        5.76      1.31 o
 -17   4   8        2.67        3.43      1.60 o
 -16   4   8        6.33        8.53      1.59 o
 -15   4   8        0.20        0.14      0.83 o
 -14   4   8       21.58       18.76      1.26 o
 -13   4   8        3.85        4.41      0.97 o
 -12   4   8       14.10       15.58      0.89 o
 -11   4   8       93.96       83.74      2.16 o
 -10   4   8       13.65       14.41      0.84 o
  -9   4   8        0.00        0.61      0.50 o
  -8   4   8       49.64       48.35      1.21 o
  -7   4   8      117.03      116.18      2.78 o
  -6   4   8      138.78      133.76      2.88 o
  -5   4   8       80.51       77.39      1.73 o
  -4   4   8       27.73       27.20      0.94 o
  -3   4   8        8.40       14.10      0.63 o
  -2   4   8      204.92      200.80      3.76 o
  -1   4   8     1155.80     1141.47     24.46 o
   0   4   8       59.84       50.10      1.27 o
   1   4   8      286.85      281.50      5.70 o
   2   4   8        1.61        3.95      0.59 o
   3   4   8       67.89       63.98      1.54 o
   4   4   8      118.39      106.86      2.60 o
   5   4   8       23.04       18.81      0.90 o
   6   4   8       16.84       17.94      0.93 o
   7   4   8        5.55        6.22      0.69 o
   8   4   8        2.91        2.74      0.77 o
   9   4   8        9.02        9.78      0.92 o
  10   4   8       20.85       18.48      0.95 o
  11   4   8        3.30        4.48      0.94 o
  12   4   8        2.35        0.51      1.19 o
  13   4   8        0.79        0.12      1.34 o
  14   4   8       15.24       15.68      1.33 o
 -16   5   8       25.45       29.60      1.85 o
 -15   5   8        5.79        4.60      1.07 o
 -14   5   8        0.24        0.41      0.95 o
 -13   5   8        4.73        3.37      0.76 o
 -12   5   8        0.85        1.00      0.66 o
 -11   5   8       52.92       50.08      1.83 o
 -10   5   8       36.23       36.92      1.50 o
  -9   5   8        0.03       -0.30      0.62 o
  -8   5   8       21.44       16.83      0.79 o
  -7   5   8        0.00        0.37      0.60 o
  -6   5   8        2.76        3.44      0.55 o
  -5   5   8        4.73        4.35      0.52 o
  -4   5   8       12.30        9.85      0.60 o
  -3   5   8      108.42      105.21      2.44 o
  -2   5   8       10.29        9.37      0.50 o
  -1   5   8        8.64        8.01      0.50 o
   0   5   8      171.03      174.93      3.70 o
   1   5   8        0.71        0.16      0.43 o
   2   5   8      147.99      146.07      3.49 o
   3   5   8      306.77      295.79      6.99 o
   4   5   8        2.62        1.64      0.65 o
   5   5   8       18.98       13.95      0.74 o
   6   5   8        8.13        8.66      0.77 o
   7   5   8       33.53       34.60      1.37 o
   8   5   8        4.86        5.91      0.72 o
   9   5   8        1.52        2.63      0.83 o
  10   5   8       29.30       27.32      1.49 o
  11   5   8        4.74        5.44      1.34 o
  12   5   8        2.19        2.18      1.27 o
 -11   6   8        6.33        4.66      1.39 o
 -10   6   8        0.19       -0.49      1.09 o
  -9   6   8        2.91        2.84      1.34 o
  -8   6   8        0.01        0.40      0.66 o
  -7   6   8        5.56        6.70      0.80 o
  -6   6   8        1.46        1.69      0.59 o
  -5   6   8       18.45       22.42      1.14 o
  -4   6   8        2.21        2.89      0.58 o
  -3   6   8        0.58        0.73      0.42 o
  -2   6   8        1.64        1.74      0.42 o
  -1   6   8        4.50        7.02      0.64 o
   0   6   8       11.20       11.15      0.61 o
   1   6   8       18.32       18.65      0.85 o
   2   6   8        0.93        1.10      0.62 o
   3   6   8        3.00        2.40      0.74 o
   4   6   8       26.81       25.35      1.48 o
   5   6   8       15.53       15.18      1.44 o
   6   6   8       10.08        7.27      1.78 o
   7   6   8       33.94       29.35      2.21 o
   8   6   8       10.00        9.90      1.73 o
  -3   7   8        1.07        2.81      2.19 o
  -2   7   8        4.60        4.45      2.17 o
  -1   7   8        3.57        1.84      1.69 o
   0   7   8        5.23        4.92      3.01 o
 -20   1   9        0.00        0.02      1.73 o
 -19   1   9       15.05       17.75      2.17 o
 -18   1   9        2.72        1.33      1.15 o
 -17   1   9       82.33       92.68      3.93 o
 -16   1   9        1.29       -0.63      1.33 o
 -15   1   9       30.76       29.37      1.24 o
 -14   1   9        6.31        5.47      0.78 o
 -13   1   9       20.38       20.93      1.20 o
 -12   1   9        5.25        4.77      0.72 o
 -11   1   9      108.26      116.58      2.40 o
 -10   1   9      197.06      187.18      4.10 o
  -9   1   9        0.04       -0.55      0.55 o
  -8   1   9        6.37        9.12      0.55 o
  -7   1   9      287.44      274.15      4.93 o
  -6   1   9        2.99        4.40      0.37 o
  -5   1   9      224.72      245.91      5.14 o
  -4   1   9       15.98       19.74      0.56 o
  -3   1   9       63.79       54.83      1.39 o
  -2   1   9      263.12      245.70      5.15 o
  -1   1   9        0.08        0.41      0.34 o
   0   1   9       24.93       19.56      0.69 o
   1   1   9       32.77       31.93      0.90 o
   2   1   9       25.37       24.11      0.69 o
   3   1   9      149.46      124.69      2.65 o
   4   1   9        4.42        5.83      0.76 o
   5   1   9      463.96      472.75      9.36 o
   6   1   9       50.60       53.76      1.41 o
   7   1   9        8.90        8.59      0.76 o
   8   1   9      562.32      578.63     11.28 o
   9   1   9       43.31       48.83      1.61 o
  10   1   9       91.31       92.33      3.29 o
  11   1   9       94.34      100.45      2.72 o
  12   1   9       39.09       34.89      2.11 o
  13   1   9        4.04        6.51      1.84 o
  14   1   9       21.06       19.46      1.78 o
  15   1   9        1.11       -0.08      1.43 o
  16   1   9        1.20        1.15      2.04 o
 -20   2   9        2.92        0.21      1.99 o
 -19   2   9        1.38        3.39      1.44 o
 -18   2   9       26.35       26.36      1.88 o
 -17   2   9        8.86        8.43      1.00 o
 -16   2   9        6.77        5.69      1.04 o
 -15   2   9        0.92        0.89      0.69 o
 -14   2   9        6.77        9.54      0.92 o
 -13   2   9      158.50      158.66      3.14 o
 -12   2   9      155.69      157.16      3.31 o
 -11   2   9        9.95        9.15      0.74 o
 -10   2   9      301.44      303.83      5.55 o
  -9   2   9      487.30      495.07      8.49 o
  -8   2   9       18.53       17.04      0.77 o
  -7   2   9      228.59      218.42      3.74 o
  -6   2   9      446.38      426.55      7.43 o
  -5   2   9      138.02      131.76      2.72 o
  -4   2   9       22.00       20.21      0.68 o
  -3   2   9       57.30       66.15      1.30 o
  -2   2   9      146.30      143.27      2.96 o
  -1   2   9        4.05        3.12      0.43 o
   0   2   9        6.81        7.29      0.43 o
   1   2   9        0.01       -0.03      0.37 o
   2   2   9        0.03       -0.03      0.50 o
   3   2   9        5.01        5.14      0.59 o
   4   2   9       22.46       18.62      0.67 o
   5   2   9       66.10       69.65      1.61 o
   6   2   9       44.00       42.83      1.31 o
   7   2   9       70.51       72.21      1.66 o
   8   2   9      207.77      218.17      4.28 o
   9   2   9       15.20       11.23      1.09 o
  10   2   9       22.45       20.82      1.06 o
  11   2   9        1.51        0.56      0.81 o
  12   2   9      125.78      125.33      4.59 o
  13   2   9       77.41       82.17      3.28 o
  14   2   9        0.98        1.68      1.37 o
  15   2   9       19.98       15.82      1.93 o
 -19   3   9        4.81        2.93      1.73 o
 -18   3   9       17.91       17.44      1.83 o
 -17   3   9        1.59        0.93      0.99 o
 -16   3   9        6.72        6.74      1.28 o
 -15   3   9       93.86       87.16      2.23 o
 -14   3   9        6.87        7.77      0.79 o
 -13   3   9       81.66       87.12      2.31 o
 -12   3   9        2.58        2.38      0.70 o
 -11   3   9        0.54        2.76      0.67 o
 -10   3   9        9.41        9.89      0.67 o
  -9   3   9      105.59       94.46      1.93 o
  -8   3   9        7.78        7.05      0.59 o
  -7   3   9       57.76       55.72      1.34 o
  -6   3   9       83.36       70.16      1.51 o
  -5   3   9      798.91      809.65     15.52 o
  -4   3   9       74.53       71.64      1.44 o
  -3   3   9      103.99      103.98      1.89 o
  -2   3   9       46.49       44.63      0.99 o
  -1   3   9      101.68      102.05      1.99 o
   0   3   9        5.24        7.38      0.52 o
   1   3   9        0.27       -0.01      0.54 o
   2   3   9       39.58       36.77      1.16 o
   3   3   9       52.22       53.85      1.46 o
   4   3   9        4.26        3.42      0.56 o
   5   3   9       34.83       25.80      1.12 o
   6   3   9      321.99      299.42      6.20 o
   7   3   9       12.13       12.93      0.81 o
   8   3   9        2.14        1.70      0.70 o
   9   3   9       17.49       14.10      0.94 o
  10   3   9       52.80       48.55      1.42 o
  11   3   9        0.00        1.71      1.05 o
  12   3   9       16.46       16.41      1.30 o
  13   3   9        3.31        6.61      1.63 o
  14   3   9        2.87        7.79      1.60 o
 -17   4   9        0.00        0.95      1.42 o
 -16   4   9        8.03        3.35      1.18 o
 -15   4   9        1.23        1.19      0.84 o
 -14   4   9        0.35        1.75      0.94 o
 -13   4   9        0.49       -0.11      0.83 o
 -12   4   9       31.45       30.41      1.23 o
 -11   4   9       18.97       23.78      1.11 o
 -10   4   9       14.96       15.94      0.93 o
  -9   4   9       21.23       24.32      1.02 o
  -8   4   9        8.91       13.74      0.79 o
  -7   4   9       16.08       14.54      0.68 o
  -6   4   9       15.70       19.20      0.79 o
  -5   4   9        6.38        7.84      0.63 o
  -4   4   9        0.02        1.56      0.48 o
  -3   4   9      284.10      280.53      4.95 o
  -2   4   9      114.16      128.88      2.39 o
  -1   4   9      859.96      871.25     15.58 o
   0   4   9        1.74        2.32      0.59 o
   1   4   9        2.86        1.26      0.56 o
   2   4   9       29.95       20.32      1.05 o
   3   4   9       30.20       29.64      1.18 o
   4   4   9       17.44       13.76      0.84 o
   5   4   9       36.48       33.04      1.13 o
   6   4   9       38.65       36.04      1.19 o
   7   4   9       13.90       13.20      0.98 o
   8   4   9        2.52        4.33      0.80 o
   9   4   9       39.86       38.07      1.35 o
  10   4   9        3.26        2.67      0.85 o
  11   4   9        1.01       -0.40      0.83 o
  12   4   9        0.22        0.77      1.45 o
  13   4   9        0.56        2.46      1.80 o
 -15   5   9        0.36       -0.63      0.90 o
 -14   5   9        0.11        1.87      1.05 o
 -13   5   9        0.35        1.50      0.78 o
 -12   5   9        1.88        2.62      0.73 o
 -11   5   9        1.55        3.26      0.73 o
 -10   5   9        1.40       -0.87      0.87 o
  -9   5   9       12.77       11.24      1.09 o
  -8   5   9        0.01        1.86      0.77 o
  -7   5   9       10.65       11.23      0.73 o
  -6   5   9       38.94       40.04      1.25 o
  -5   5   9       30.99       28.31      0.89 o
  -4   5   9        0.22        1.98      0.54 o
  -3   5   9      140.62      143.60      3.05 o
  -2   5   9       14.01       13.87      0.69 o
  -1   5   9        0.38        1.07      0.48 o
   0   5   9        4.48        4.97      0.49 o
   1   5   9       56.18       46.40      1.48 o
   2   5   9        0.85        0.29      0.43 o
   3   5   9       14.63       14.38      0.73 o
   4   5   9       11.78        9.97      0.86 o
   5   5   9       32.21       31.60      1.19 o
   6   5   9       16.20       13.31      0.98 o
   7   5   9        4.33        3.23      0.73 o
   8   5   9        0.16        0.89      0.80 o
   9   5   9        0.17        3.09      1.14 o
  10   5   9        0.35        1.42      1.06 o
  11   5   9        1.69        2.67      1.65 o
 -10   6   9        3.97        1.64      1.22 o
  -9   6   9        0.75        1.55      1.03 o
  -8   6   9       15.73       14.17      1.24 o
  -7   6   9        8.51        7.93      1.17 o
  -6   6   9        0.25        0.81      0.56 o
  -5   6   9       16.98       13.44      0.95 o
  -4   6   9       51.26       59.48      1.88 o
  -3   6   9        0.03        0.92      0.52 o
  -2   6   9        0.30        0.90      0.63 o
  -1   6   9        0.56        2.20      0.92 o
   0   6   9        2.95        4.09      0.79 o
   1   6   9        6.47        7.24      1.11 o
   2   6   9        2.74        2.78      0.77 o
   3   6   9        1.77        3.37      1.10 o
   4   6   9        0.01        2.25      1.23 o
   5   6   9        5.27        3.79      1.29 o
   6   6   9        0.07        0.96      0.97 o
   7   6   9        3.96        4.78      1.45 o
   8   6   9        1.35        0.69      1.49 o
 -20   0  10        3.37        6.01      1.97 o
 -19   0  10        3.37        4.13      2.06 o
 -18   0  10       47.50       53.69      4.18 o
 -17   0  10       27.39       27.96      2.48 o
 -16   0  10       27.75       20.09      1.98 o
 -15   0  10        0.01        2.31      1.15 o
 -14   0  10      339.57      368.37     10.76 o
 -13   0  10        0.91        1.33      1.34 o
 -12   0  10        0.60        3.06      1.29 o
 -11   0  10       17.09       17.27      1.13 o
 -10   0  10       13.68       15.44      1.16 o
  -9   0  10       44.70       45.99      1.81 o
  -8   0  10       23.23       23.50      1.22 o
  -7   0  10      200.43      189.65      5.24 o
  -6   0  10      209.48      203.36      4.46 o
  -5   0  10        5.33        4.85      0.81 o
  -4   0  10        1.65        3.49      0.78 o
  -3   0  10       93.79       92.28      3.06 o
  -2   0  10       89.23       92.47      2.95 o
  -1   0  10        4.96        6.48      0.95 o
   0   0  10      759.28      691.41     15.00 o
   1   0  10      151.84      136.80      4.15 o
   2   0  10       36.11       32.70      1.56 o
   3   0  10      463.26      434.91     13.03 o
   4   0  10     2068.55     2060.60     84.51 o
   6   0  10      132.16      126.07      4.15 o
   7   0  10     1528.81     1555.83     60.51 o
   8   0  10      234.01      265.59      7.87 o
   9   0  10      210.61      212.33      6.98 o
  10   0  10        0.04        3.86      3.58 o
  11   0  10       26.86       21.57      2.21 o
  12   0  10        2.09        0.04      1.94 o
  13   0  10        0.26       -1.78      2.23 o
  14   0  10        9.24       10.16      2.72 o
  15   0  10        0.64        0.16      1.41 o
 -19   1  10        0.97        0.61      1.48 o
 -18   1  10       14.10       15.90      1.77 o
 -17   1  10       27.99       30.66      2.12 o
 -16   1  10        0.64        0.64      1.16 o
 -15   1  10        0.25       -1.11      1.11 o
 -14   1  10       49.94       54.65      1.72 o
 -13   1  10      188.45      190.34      4.23 o
 -12   1  10        0.01       -0.32      0.79 o
 -11   1  10       39.06       42.62      1.27 o
 -10   1  10       85.92       93.41      1.81 o
  -9   1  10        1.54        2.45      0.59 o
  -8   1  10       13.08       12.56      0.60 o
  -7   1  10       97.18       99.22      1.89 o
  -6   1  10       60.19       62.11      1.58 o
  -5   1  10       27.86       29.36      0.82 o
  -4   1  10       98.52       83.78      1.90 o
  -3   1  10       23.33       20.73      0.76 o
  -2   1  10       24.75       29.09      0.86 o
  -1   1  10      597.07      534.24      9.49 o
   0   1  10       92.31       87.35      2.10 o
   1   1  10      391.42      375.84      6.98 o
   2   1  10      130.04      133.61      2.62 o
   3   1  10      848.77      825.91     16.28 o
   4   1  10      126.54      121.33      2.62 o
   5   1  10        0.53        0.84      0.70 o
   6   1  10       52.07       44.12      1.25 o
   7   1  10       38.79       39.87      1.50 o
   8   1  10      175.18      174.56      3.78 o
   9   1  10       97.09      103.74      3.01 o
  10   1  10        4.47        6.21      0.95 o
  11   1  10       67.83       66.16      2.52 o
  12   1  10       45.85       44.03      2.50 o
  13   1  10        7.50        7.43      1.26 o
  14   1  10       15.96       14.48      1.69 o
  15   1  10        1.41        3.34      1.60 o
 -19   2  10       25.52       25.99      2.09 o
 -18   2  10        2.54        6.37      1.27 o
 -17   2  10       17.72       17.06      1.29 o
 -16   2  10        8.20        7.29      0.97 o
 -15   2  10       15.74       13.07      0.90 o
 -14   2  10       16.59       14.03      1.01 o
 -13   2  10       48.56       47.73      1.37 o
 -12   2  10       16.17       15.89      0.85 o
 -11   2  10       73.69       78.15      1.81 o
 -10   2  10      138.64      142.43      2.79 o
  -9   2  10      166.96      157.74      2.88 o
  -8   2  10      179.70      178.30      3.20 o
  -7   2  10      154.47      157.68      2.96 o
  -6   2  10       83.94       85.53      1.97 o
  -5   2  10        0.00       -0.26      0.42 o
  -4   2  10       36.89       38.56      1.09 o
  -3   2  10        1.96        2.19      0.63 o
  -2   2  10       10.14       11.43      0.66 o
  -1   2  10       17.66       16.30      0.69 o
   0   2  10       17.29       15.55      0.73 o
   1   2  10       26.05       27.94      0.88 o
   2   2  10      309.93      288.88      5.44 o
   3   2  10      223.13      228.70      4.53 o
   4   2  10       15.88       10.32      0.80 o
   5   2  10       41.78       47.74      1.26 o
   6   2  10      132.56      126.71      2.72 o
   7   2  10        4.63        5.02      0.71 o
   8   2  10       32.92       31.79      1.16 o
   9   2  10       36.12       36.58      1.19 o
  10   2  10        7.00        3.52      0.82 o
  11   2  10        6.24        5.50      1.52 o
  12   2  10       17.11       17.42      1.73 o
  13   2  10       19.59       17.18      1.72 o
  14   2  10        0.51        0.90      1.48 o
 -18   3  10        0.10        0.22      1.54 o
 -17   3  10        1.78        4.63      1.27 o
 -16   3  10       38.73       37.18      1.92 o
 -15   3  10       24.16       20.36      1.26 o
 -14   3  10       34.81       30.13      1.27 o
 -13   3  10        0.00        0.86      0.78 o
 -12   3  10        2.46        1.74      0.65 o
 -11   3  10        0.90        1.40      0.72 o
 -10   3  10       93.89       91.47      2.10 o
  -9   3  10        1.16        0.85      0.59 o
  -8   3  10        3.95        4.39      0.68 o
  -7   3  10      106.83      104.88      2.19 o
  -6   3  10      122.57      131.90      2.78 o
  -5   3  10      549.04      527.47     10.07 o
  -4   3  10      229.09      219.73      3.92 o
  -3   3  10      212.45      198.14      3.71 o
  -2   3  10       23.79       27.41      0.86 o
  -1   3  10       14.58       14.76      0.76 o
   0   3  10       11.04        7.50      0.65 o
   1   3  10        4.25        4.34      0.57 o
   2   3  10       24.79       22.01      0.95 o
   3   3  10       72.14       67.74      1.87 o
   4   3  10        5.93        6.52      0.69 o
   5   3  10      182.06      166.37      3.41 o
   6   3  10        0.28        0.46      0.62 o
   7   3  10        0.04        0.71      0.76 o
   8   3  10        5.61        8.23      0.74 o
   9   3  10       20.99       16.31      0.93 o
  10   3  10        0.71        0.31      0.89 o
  11   3  10       10.54       11.52      1.35 o
  12   3  10        3.93        7.09      1.28 o
  13   3  10        2.63        2.19      1.48 o
 -17   4  10        4.64        5.27      1.38 o
 -16   4  10       12.47       10.93      1.45 o
 -15   4  10       12.25       11.91      1.29 o
 -14   4  10       11.16       12.06      0.98 o
 -13   4  10        4.61        4.83      0.98 o
 -12   4  10        0.80        1.46      0.76 o
 -11   4  10        6.80        6.43      0.81 o
 -10   4  10       28.50       30.01      1.10 o
  -9   4  10        0.55        0.62      0.60 o
  -8   4  10       11.46       13.31      0.85 o
  -7   4  10        0.03       -0.06      0.58 o
  -6   4  10       30.34       30.87      0.95 o
  -5   4  10      108.61      108.45      2.40 o
  -4   4  10        0.03        0.82      0.58 o
  -3   4  10       31.02       36.10      0.97 o
  -2   4  10      108.33      109.24      2.38 o
  -1   4  10        7.32        8.43      0.82 o
   0   4  10       37.33       33.48      1.12 o
   1   4  10       81.47       74.02      1.68 o
   2   4  10      211.09      199.01      4.35 o
   3   4  10       24.20       24.15      1.08 o
   4   4  10        1.03        1.49      0.67 o
   5   4  10       25.26       20.32      0.94 o
   6   4  10        2.52        2.92      0.76 o
   7   4  10        4.09        5.88      0.91 o
   8   4  10        2.89        1.43      0.77 o
   9   4  10       12.70        7.47      0.96 o
  10   4  10       18.36       19.34      1.21 o
  11   4  10        0.00       -1.35      1.35 o
  12   4  10       10.40       12.02      1.92 o
 -15   5  10        5.28        2.75      0.90 o
 -14   5  10        0.00       -0.11      0.86 o
 -13   5  10        3.19        3.02      0.92 o
 -12   5  10        0.06        1.29      0.89 o
 -11   5  10        0.71        0.06      0.80 o
 -10   5  10        3.30        4.45      0.78 o
  -9   5  10        0.97        0.84      0.77 o
  -8   5  10        0.15        1.86      0.70 o
  -7   5  10       24.15       25.92      1.05 o
  -6   5  10        6.02        6.50      0.82 o
  -5   5  10       24.17       25.28      0.93 o
  -4   5  10        2.55        3.11      0.57 o
  -3   5  10       14.96       13.54      0.67 o
  -2   5  10        7.21        6.55      0.62 o
  -1   5  10       25.01       23.77      0.85 o
   0   5  10        0.09        1.14      0.57 o
   1   5  10       51.18       41.40      1.30 o
   2   5  10        0.60        0.87      0.61 o
   3   5  10        9.32        7.33      0.68 o
   4   5  10        3.04        3.59      0.90 o
   5   5  10        2.28        4.20      0.81 o
   6   5  10        0.37        0.80      0.73 o
   7   5  10        1.62        0.36      0.81 o
   8   5  10        0.10        1.28      0.89 o
   9   5  10        0.05        0.76      0.97 o
  10   5  10        0.00        0.99      1.32 o
  -9   6  10        2.73        2.16      1.20 o
  -8   6  10        2.58        3.22      1.09 o
  -7   6  10        0.19        0.82      1.23 o
  -6   6  10        0.22        1.66      0.93 o
  -5   6  10        0.67        1.07      0.85 o
  -4   6  10        2.90        2.99      0.72 o
  -3   6  10       17.62       13.40      0.86 o
  -2   6  10        1.23        0.65      0.89 o
  -1   6  10        0.83        1.11      0.71 o
   0   6  10        6.46        5.11      0.75 o
   1   6  10        0.29        1.59      1.00 o
   2   6  10       18.16       17.00      1.63 o
   3   6  10        5.92        2.50      1.24 o
   4   6  10        4.59        3.37      1.36 o
   5   6  10        2.02       41.67      7.47 o
   6   6  10        9.39        5.91      1.63 o
 -19   1  11        1.65        2.51      2.16 o
 -18   1  11       37.96       46.60      2.87 o
 -17   1  11       22.41       21.99      1.75 o
 -16   1  11       10.34       10.58      1.75 o
 -15   1  11        1.77        1.08      1.19 o
 -14   1  11       28.61       28.73      1.56 o
 -13   1  11      118.38      127.57      2.98 o
 -12   1  11       27.25       25.68      0.91 o
 -11   1  11        5.47        5.64      0.58 o
 -10   1  11       25.37       25.53      1.09 o
  -9   1  11        7.43        8.35      0.74 o
  -8   1  11        8.09       10.14      0.52 o
  -7   1  11        3.15        2.80      0.62 o
  -6   1  11        0.51        0.68      0.25 o
  -5   1  11        4.86        5.25      0.76 o
  -4   1  11       23.92       23.70      0.94 o
  -3   1  11       54.89       56.62      1.57 o
  -2   1  11      124.59      124.82      2.70 o
  -1   1  11       44.89       39.50      1.34 o
   0   1  11      187.02      163.56      3.02 o
   1   1  11     1466.53     1453.18     29.04 o
   2   1  11       30.03       34.38      1.10 o
   3   1  11      695.90      661.23     11.33 o
   4   1  11      208.60      214.16      4.11 o
   5   1  11      317.24      317.03      6.73 o
   6   1  11       39.72       36.31      1.25 o
   7   1  11       12.11        9.50      0.90 o
   8   1  11       27.59       27.17      1.24 o
   9   1  11       36.91       30.03      1.52 o
  10   1  11       20.93       21.67      1.39 o
  11   1  11        0.08       -0.84      1.46 o
  12   1  11        0.14        0.75      1.20 o
  13   1  11        0.06       -0.85      1.26 o
  14   1  11        0.00        2.73      1.51 o
 -19   2  11        9.48        7.24      1.80 o
 -18   2  11        5.79        7.22      1.29 o
 -17   2  11        0.00       -0.26      0.99 o
 -16   2  11        3.65        4.40      0.85 o
 -15   2  11        0.57        1.67      0.90 o
 -14   2  11        0.40        1.34      0.63 o
 -13   2  11        0.31        0.38      0.69 o
 -12   2  11        4.13        3.71      0.68 o
 -11   2  11       47.09       43.19      1.36 o
 -10   2  11       27.78       28.28      0.98 o
  -9   2  11      361.91      376.32      6.59 o
  -8   2  11      121.78      132.57      2.89 o
  -7   2  11      266.87      272.81      4.93 o
  -6   2  11       45.08       36.77      1.06 o
  -5   2  11       98.56       88.53      1.89 o
  -4   2  11      238.35      246.63      4.96 o
  -3   2  11      168.01      168.18      3.95 o
  -2   2  11       64.78       66.14      1.54 o
  -1   2  11      412.64      395.44      7.39 o
   0   2  11      275.82      272.31      5.01 o
   1   2  11       51.79       54.84      1.67 o
   2   2  11       26.29       20.68      0.86 o
   3   2  11      170.82      166.83      3.30 o
   4   2  11       45.10       57.50      1.53 o
   5   2  11        3.92        2.33      0.62 o
   6   2  11        2.31        2.76      0.71 o
   7   2  11       27.72       26.11      0.99 o
   8   2  11       10.04        7.77      0.77 o
   9   2  11        3.21        1.03      0.90 o
  10   2  11        8.01        5.35      1.07 o
  11   2  11        0.47        0.61      1.15 o
  12   2  11       36.68       35.61      2.22 o
  13   2  11        0.06       -0.15      1.68 o
 -18   3  11        0.85        2.48      1.51 o
 -17   3  11        3.45        2.33      1.41 o
 -16   3  11        1.22        0.88      1.05 o
 -15   3  11        7.41        4.88      1.13 o
 -14   3  11        4.87        5.94      0.86 o
 -13   3  11       13.16       13.77      0.95 o
 -12   3  11        2.62        3.31      0.66 o
 -11   3  11        0.46        1.65      0.68 o
 -10   3  11       13.09       14.21      0.83 o
  -9   3  11        8.59        6.89      0.72 o
  -8   3  11       15.91       15.98      0.85 o
  -7   3  11       38.97       38.42      1.17 o
  -6   3  11        0.42        1.62      0.56 o
  -5   3  11      151.44      159.51      3.35 o
  -4   3  11      151.87      152.62      3.31 o
  -3   3  11       56.34       61.12      1.43 o
  -2   3  11       89.60       77.51      2.06 o
  -1   3  11       10.85       10.11      0.92 o
   0   3  11       10.87       11.96      0.73 o
   1   3  11        1.81        2.17      0.56 o
   2   3  11       10.01       10.39      0.80 o
   3   3  11        8.13        4.54      0.59 o
   4   3  11        0.27        0.99      0.63 o
   5   3  11       35.20       38.40      1.28 o
   6   3  11       18.88       19.86      0.99 o
   7   3  11        7.29        7.52      0.81 o
   8   3  11        1.34        1.76      0.72 o
   9   3  11        1.53        3.84      0.83 o
  10   3  11        0.20        1.57      1.20 o
  11   3  11        2.35        0.95      1.56 o
  12   3  11        0.57        1.11      1.64 o
 -16   4  11        0.77        0.50      0.93 o
 -15   4  11        2.99        2.39      0.89 o
 -14   4  11        0.12        1.55      0.87 o
 -13   4  11        1.37        0.63      0.85 o
 -12   4  11        1.54        2.05      0.85 o
 -11   4  11        1.39        1.36      0.73 o
 -10   4  11        4.58        8.74      1.02 o
  -9   4  11        2.06        2.52      0.65 o
  -8   4  11        5.22        4.00      0.68 o
  -7   4  11       39.12       39.89      1.28 o
  -6   4  11       40.23       36.47      1.24 o
  -5   4  11       72.09       73.50      1.79 o
  -4   4  11        6.65        6.59      0.73 o
  -3   4  11        0.68        0.19      0.55 o
  -2   4  11        4.59        4.75      0.57 o
  -1   4  11       56.25       53.06      1.46 o
   0   4  11       18.06       17.36      0.87 o
   1   4  11       11.09        7.91      0.91 o
   2   4  11        6.96        6.18      0.69 o
   3   4  11       29.55       28.18      1.20 o
   4   4  11        0.67        2.51      0.73 o
   5   4  11        0.09        1.34      0.68 o
   6   4  11        5.36        5.25      0.83 o
   7   4  11       12.02        8.82      0.83 o
   8   4  11       29.86       31.92      1.58 o
   9   4  11        4.39        1.58      1.19 o
  10   4  11        1.01        0.78      1.49 o
  11   4  11        5.58       10.41      2.31 o
 -14   5  11        5.66        5.59      1.31 o
 -13   5  11        2.10        3.16      1.64 o
 -12   5  11        2.72        1.57      1.28 o
 -11   5  11       59.53       59.99      2.31 o
 -10   5  11        4.55        5.73      1.04 o
  -9   5  11        0.85        2.12      0.77 o
  -8   5  11        6.79        7.16      0.76 o
  -7   5  11       23.80       26.53      1.07 o
  -6   5  11       44.03       44.50      1.32 o
  -5   5  11        0.09        2.13      0.72 o
  -4   5  11        9.48        8.79      0.71 o
  -3   5  11        0.81        3.67      0.68 o
  -2   5  11      147.55      142.87      3.24 o
  -1   5  11       50.74       46.80      1.36 o
   0   5  11       24.15       19.75      0.94 o
   1   5  11       17.22       16.22      0.89 o
   2   5  11       39.20       36.31      1.41 o
   3   5  11        2.90        2.28      0.64 o
   4   5  11        8.57        8.37      0.93 o
   5   5  11        0.35        1.82      1.11 o
   6   5  11       20.33       22.93      1.24 o
   7   5  11        6.59        6.08      0.91 o
   8   5  11        0.57        1.12      1.13 o
  -8   6  11        8.18       11.77      2.21 o
  -7   6  11       48.73       48.30      2.35 o
  -6   6  11       85.67       89.67      3.55 o
  -5   6  11        2.25        3.26      1.27 o
  -4   6  11        2.33        3.09      1.15 o
  -3   6  11       19.89       21.91      1.49 o
  -2   6  11       15.27       12.90      1.20 o
  -1   6  11        2.68        6.87      1.74 o
   0   6  11        0.01        2.44      1.64 o
   1   6  11        0.07        2.23      1.30 o
   2   6  11        2.39        4.55      1.27 o
   3   6  11        0.03        0.13      1.55 o
   4   6  11        3.55        1.46      1.27 o
 -19   0  12        0.00        0.56      1.90 o
 -18   0  12        2.79        8.22      2.64 o
 -17   0  12      139.36      147.99     10.37 o
 -16   0  12       97.70      114.81      7.04 o
 -15   0  12       28.93       27.70      2.84 o
 -14   0  12       77.04       83.83      3.50 o
 -13   0  12       20.75       24.30      1.57 o
 -12   0  12       13.63       12.11      1.65 o
 -11   0  12       21.43       16.70      1.64 o
 -10   0  12        7.39        5.71      1.11 o
  -9   0  12       23.37       25.42      1.19 o
  -8   0  12       69.27       68.21      1.70 o
  -7   0  12       32.87       33.07      1.51 o
  -6   0  12       85.29       89.47      3.15 o
  -5   0  12       46.69       51.19      2.06 o
  -4   0  12      444.15      468.48     14.88 o
  -3   0  12      480.06      450.57     12.61 o
  -2   0  12       36.13       38.12      1.59 o
  -1   0  12       70.52       72.16      2.56 o
   0   0  12       19.94       22.86      1.39 o
   1   0  12      268.17      255.00      5.69 o
   2   0  12       83.86       78.93      2.53 o
   3   0  12       57.75       48.06      1.95 o
   4   0  12      155.92      134.04      4.10 o
   5   0  12      241.84      252.68      7.77 o
   6   0  12       92.43       86.64      3.32 o
   7   0  12        0.51        1.93      1.21 o
   8   0  12       12.61        7.66      1.27 o
   9   0  12        2.94        4.41      1.84 o
  10   0  12        0.45       -0.45      1.94 o
  11   0  12        6.52        9.97      1.88 o
  12   0  12        0.46       -0.22      1.67 o
  13   0  12       21.82       24.35      2.79 o
 -19   1  12        1.31        6.06      2.11 o
 -18   1  12        2.15        2.48      1.59 o
 -17   1  12        9.15        7.91      1.79 o
 -16   1  12       14.69       11.74      1.90 o
 -15   1  12       12.07       10.12      1.12 o
 -14   1  12        0.40        1.86      1.31 o
 -13   1  12       69.21       69.98      1.88 o
 -12   1  12      131.87      142.57      3.01 o
 -11   1  12       11.26        8.66      0.61 o
 -10   1  12      109.77      116.06      2.46 o
  -9   1  12        0.28        0.25      0.46 o
  -8   1  12       12.52       12.70      0.90 o
  -7   1  12        8.23        5.48      0.86 o
  -6   1  12       62.90       59.47      1.55 o
  -5   1  12       18.15       24.22      1.03 o
  -4   1  12      239.87      225.76      4.53 o
  -3   1  12       19.55       21.65      1.01 o
  -2   1  12       10.60       10.70      0.83 o
  -1   1  12      324.00      322.61      6.34 o
   0   1  12      556.33      538.96      9.10 o
   1   1  12      370.09      380.28      6.67 o
   2   1  12      118.89       99.70      1.99 o
   3   1  12        8.73        9.43      0.71 o
   4   1  12       95.57       87.65      2.01 o
   5   1  12       10.41       12.62      0.80 o
   6   1  12        7.09        6.76      0.80 o
   7   1  12        6.15        8.09      0.86 o
   8   1  12        7.95        5.42      1.02 o
   9   1  12       24.60       23.93      1.53 o
  10   1  12        7.83        8.83      1.48 o
  11   1  12        8.14       12.13      1.77 o
  12   1  12        0.00       -0.04      1.58 o
  13   1  12        0.10        1.06      1.85 o
 -18   2  12        0.65        1.02      1.69 o
 -17   2  12        0.14        1.77      1.82 o
 -16   2  12        6.44        4.89      1.22 o
 -15   2  12        0.47        1.22      0.91 o
 -14   2  12        0.00        1.68      0.92 o
 -13   2  12        0.49        1.31      0.67 o
 -12   2  12       11.34       11.67      0.81 o
 -11   2  12        9.36        6.99      0.71 o
 -10   2  12        9.58        9.28      0.72 o
  -9   2  12       18.59       15.64      0.78 o
  -8   2  12      145.29      145.66      2.76 o
  -7   2  12       38.42       37.15      1.08 o
  -6   2  12       18.62       18.00      0.69 o
  -5   2  12        8.70       13.12      0.99 o
  -4   2  12      243.87      255.84      5.91 o
  -3   2  12      360.29      382.70      9.06 o
  -2   2  12      363.91      350.17      6.83 o
  -1   2  12      272.21      293.74      5.77 o
   0   2  12      171.30      183.87      3.56 o
   1   2  12       88.89       81.32      1.76 o
   2   2  12      310.86      283.79      6.32 o
   3   2  12       21.22       19.86      0.90 o
   4   2  12        0.19        0.28      0.68 o
   5   2  12       26.36       28.57      1.11 o
   6   2  12        5.52        3.66      0.63 o
   7   2  12        2.17        3.50      0.69 o
   8   2  12        0.63        2.87      0.99 o
   9   2  12       15.65       13.69      1.15 o
  10   2  12        3.65        3.46      0.95 o
  11   2  12       24.71       29.25      1.55 o
  12   2  12        2.42        4.18      1.52 o
 -17   3  12        0.75        1.67      1.56 o
 -16   3  12        0.92        1.38      1.41 o
 -15   3  12        0.08        0.34      1.00 o
 -14   3  12       13.28       10.29      1.19 o
 -13   3  12        0.16        0.40      0.72 o
 -12   3  12        1.03        1.36      0.79 o
 -11   3  12       87.32       84.04      2.25 o
 -10   3  12       37.80       35.71      1.35 o
  -9   3  12       65.10       70.10      1.79 o
  -8   3  12      382.08      408.89      7.90 o
  -7   3  12       52.10       62.72      1.64 o
  -6   3  12        0.04        0.77      0.52 o
  -5   3  12      150.29      161.90      3.27 o
  -4   3  12      213.34      214.56      4.81 o
  -3   3  12        6.80        9.11      0.76 o
  -2   3  12        6.27        5.63      0.68 o
  -1   3  12        5.35        5.39      0.66 o
   0   3  12        3.14        3.91      0.54 o
   1   3  12       47.46       39.85      1.12 o
   2   3  12        5.59        5.41      0.74 o
   3   3  12       46.83       41.04      1.33 o
   4   3  12        3.75        3.67      0.87 o
   5   3  12       30.44       24.04      1.10 o
   6   3  12       36.76       31.99      1.30 o
   7   3  12       13.19       15.50      1.02 o
   8   3  12        5.37        4.91      0.93 o
   9   3  12        0.04        0.17      1.11 o
  10   3  12        6.67        6.22      1.17 o
  11   3  12        1.75        0.98      1.71 o
 -15   4  12       24.62       22.79      2.12 o
 -14   4  12        0.71        0.12      0.97 o
 -13   4  12        0.54       -0.24      0.95 o
 -12   4  12       13.18       12.28      1.02 o
 -11   4  12       15.77       19.36      1.37 o
 -10   4  12        3.18        3.10      0.88 o
  -9   4  12       24.97       28.72      1.15 o
  -8   4  12       18.60       19.93      0.93 o
  -7   4  12        4.36        3.56      0.60 o
  -6   4  12       15.17       12.88      0.74 o
  -5   4  12       24.95       19.62      0.92 o
  -4   4  12       25.30       20.89      1.01 o
  -3   4  12        0.05        0.43      0.67 o
  -2   4  12        0.54        1.19      0.66 o
  -1   4  12        8.23        6.85      0.71 o
   0   4  12       16.32       17.86      0.97 o
   1   4  12        4.35        5.06      0.72 o
   2   4  12       15.49       16.39      1.08 o
   3   4  12        1.05        1.88      0.71 o
   4   4  12        9.51        7.71      1.00 o
   5   4  12        0.74        0.52      0.72 o
   6   4  12        8.41        8.93      0.98 o
   7   4  12       13.29       12.97      1.11 o
   8   4  12       33.64       33.33      2.34 o
   9   4  12       19.44       23.13      1.98 o
  10   4  12       34.26       33.04      2.93 o
 -13   5  12        0.00        2.92      1.50 o
 -12   5  12        1.89        5.24      3.38 o
 -11   5  12        0.46        2.59      1.03 o
 -10   5  12       10.05       12.06      1.05 o
  -9   5  12        7.78       11.56      1.05 o
  -8   5  12        8.63        8.62      0.87 o
  -7   5  12        0.20        0.30      0.74 o
  -6   5  12        2.77        1.52      0.63 o
  -5   5  12       27.92       25.63      1.36 o
  -4   5  12        0.76        2.23      0.67 o
  -3   5  12        0.01        1.33      0.67 o
  -2   5  12        5.09        4.04      0.83 o
  -1   5  12        5.38        4.57      0.84 o
   0   5  12        1.68        2.60      0.64 o
   1   5  12        0.50       -0.16      0.69 o
   2   5  12       17.68       20.22      1.18 o
   3   5  12       13.02       15.97      1.20 o
   4   5  12       15.94       14.87      0.98 o
   5   5  12       26.42       27.91      1.39 o
   6   5  12        1.60        1.55      0.98 o
   7   5  12        7.06        8.98      1.63 o
  -6   6  12        0.74        2.09      1.67 o
  -5   6  12       21.50       16.58      2.20 o
  -4   6  12        6.53        7.20      1.88 o
  -3   6  12        1.94        0.33      1.43 o
  -2   6  12        1.35        0.50      1.51 o
  -1   6  12        2.25        2.18      1.46 o
   0   6  12        0.39        0.18      1.55 o
   1   6  12       15.60       16.45      2.13 o
   2   6  12        8.76        7.35      1.82 o
 -18   1  13        5.38        8.81      1.91 o
 -17   1  13        0.34        3.47      1.38 o
 -16   1  13        5.92        4.42      1.33 o
 -15   1  13        1.18        0.48      1.03 o
 -14   1  13       12.27       12.54      1.08 o
 -13   1  13        6.86        8.37      0.91 o
 -12   1  13        5.19        4.50      0.63 o
 -11   1  13        8.68        8.13      0.84 o
 -10   1  13       19.14       18.95      0.72 o
  -9   1  13        3.69        5.05      0.72 o
  -8   1  13       69.52       73.23      2.18 o
  -7   1  13        1.44        2.98      0.76 o
  -6   1  13      108.70      110.41      2.59 o
  -5   1  13        6.11        2.88      1.00 o
  -4   1  13       16.69       16.94      1.10 o
  -3   1  13        6.94       11.05      1.06 o
  -2   1  13      264.68      248.13      5.29 o
  -1   1  13       73.49       62.55      1.78 o
   0   1  13       66.93       62.20      2.00 o
   1   1  13        1.76        2.00      0.45 o
   2   1  13       19.26       21.33      0.77 o
   3   1  13        4.98        3.42      0.59 o
   4   1  13       10.43        8.42      0.73 o
   5   1  13        7.99        9.20      0.74 o
   6   1  13       32.82       28.80      1.12 o
   7   1  13       11.39       12.32      1.09 o
   8   1  13        4.18        3.79      1.22 o
   9   1  13        5.93        8.39      1.78 o
  10   1  13       26.55       28.41      2.19 o
  11   1  13        8.76       13.82      1.70 o
  12   1  13       11.35       17.62      2.49 o
 -17   2  13        0.73        1.03      1.42 o
 -16   2  13        1.42        4.41      1.79 o
 -15   2  13        2.62        1.64      1.41 o
 -14   2  13       35.74       32.25      1.52 o
 -13   2  13        2.11        1.77      0.83 o
 -12   2  13       78.84       76.67      1.89 o
 -11   2  13        0.29        1.04      0.76 o
 -10   2  13       18.48       20.52      1.13 o
  -9   2  13        0.19        0.08      0.81 o
  -8   2  13       28.12       25.25      0.93 o
  -7   2  13       41.55       42.74      1.40 o
  -6   2  13       23.93       25.82      1.09 o
  -5   2  13        0.33        1.06      0.95 o
  -4   2  13      108.72      100.01      2.47 o
  -3   2  13      314.74      311.94      6.34 o
  -2   2  13      177.45      178.58      3.78 o
  -1   2  13      239.60      226.81      4.28 o
   0   2  13      247.64      219.43      4.08 o
   1   2  13        3.58        2.06      0.58 o
   2   2  13       27.01       24.05      1.26 o
   3   2  13        3.19        5.15      0.73 o
   4   2  13        1.42        1.86      0.63 o
   5   2  13       20.75       20.10      1.01 o
   6   2  13        1.15        0.27      0.76 o
   7   2  13       16.37       18.33      1.28 o
   8   2  13        3.82        5.20      1.05 o
   9   2  13        0.67        0.61      1.05 o
  10   2  13        0.40        1.00      1.16 o
  11   2  13        5.73        3.05      1.82 o
 -16   3  13        0.01        0.57      1.53 o
 -15   3  13        0.92        0.99      1.19 o
 -14   3  13        3.75        3.56      1.51 o
 -13   3  13        2.33        3.97      1.08 o
 -12   3  13        2.27        2.23      1.31 o
 -11   3  13       18.20       17.81      1.09 o
 -10   3  13        2.06        0.78      0.89 o
  -9   3  13       23.03       22.74      1.23 o
  -8   3  13        9.74        9.79      0.75 o
  -7   3  13      114.93      117.14      2.70 o
  -6   3  13      153.71      151.52      3.33 o
  -5   3  13      142.61      150.31      3.57 o
  -4   3  13       51.42       53.56      1.83 o
  -3   3  13        0.67        1.83      0.96 o
  -2   3  13       70.04       66.49      1.68 o
  -1   3  13        9.13       10.59      0.68 o
   0   3  13       18.12       16.64      0.89 o
   1   3  13       46.54       41.90      1.30 o
   2   3  13        0.96        2.52      0.73 o
   3   3  13       49.00       39.34      1.57 o
   4   3  13       66.96       60.19      2.02 o
   5   3  13       39.41       40.83      1.49 o
   6   3  13        8.99       10.35      1.01 o
   7   3  13        0.74        0.67      0.90 o
   8   3  13        0.23        1.78      0.97 o
   9   3  13        1.58       -0.45      1.01 o
  10   3  13       10.31       12.22      1.80 o
 -15   4  13        6.98        2.62      1.44 o
 -14   4  13        2.13        2.20      1.25 o
 -13   4  13        1.27        1.27      1.14 o
 -12   4  13       28.06       25.12      1.58 o
 -11   4  13       40.74       39.00      1.51 o
 -10   4  13        1.75        0.72      0.86 o
  -9   4  13       25.43       28.47      1.17 o
  -8   4  13       51.66       53.44      1.57 o
  -7   4  13       20.43       15.17      1.00 o
  -6   4  13        9.38        7.20      0.95 o
  -5   4  13        0.43        1.86      0.73 o
  -4   4  13       20.26       17.62      1.09 o
  -3   4  13        3.71        4.78      0.74 o
  -2   4  13        6.90        6.59      0.75 o
  -1   4  13       20.76       21.27      1.00 o
   0   4  13        0.00        0.30      0.68 o
   1   4  13        3.54        3.79      0.77 o
   2   4  13       18.85       16.95      0.99 o
   3   4  13       22.12       24.00      1.19 o
   4   4  13       17.89       18.85      1.35 o
   5   4  13        5.98        7.90      1.01 o
   6   4  13       11.46       16.23      1.77 o
   7   4  13        6.13        5.32      1.38 o
   8   4  13        1.34        2.48      1.94 o
 -12   5  13       24.28       25.07      1.81 o
 -11   5  13        0.00        1.59      1.77 o
 -10   5  13       13.70       16.15      1.55 o
  -9   5  13        1.03       -0.29      1.17 o
  -8   5  13       23.46       18.85      1.35 o
  -7   5  13        0.06        1.32      0.81 o
  -6   5  13        3.17        3.61      0.87 o
  -5   5  13        7.07        4.78      0.78 o
  -4   5  13        2.12        1.11      0.72 o
  -3   5  13        6.17        7.50      0.93 o
  -2   5  13        9.46       11.12      1.07 o
  -1   5  13        1.39        1.31      0.81 o
   0   5  13        0.89        1.89      0.71 o
   1   5  13       30.11       35.57      1.45 o
   2   5  13        1.35        3.51      1.02 o
   3   5  13        4.93        8.08      1.03 o
   4   5  13        7.02        7.67      1.20 o
   5   5  13        7.59        5.84      1.47 o
 -17   0  14        2.86        2.30      2.45 o
 -16   0  14       15.30       19.23      2.40 o
 -15   0  14       19.19       25.79      2.45 o
 -14   0  14       19.49       20.63      2.34 o
 -13   0  14        0.13       -0.80      0.96 o
 -12   0  14       20.37       19.55      1.08 o
 -11   0  14       52.87       52.49      1.62 o
 -10   0  14       74.46       77.33      3.12 o
  -9   0  14      280.68      282.07      8.51 o
  -8   0  14       57.70       70.86      3.57 o
  -7   0  14       65.25       69.14      2.97 o
  -6   0  14      217.19      221.38      6.30 o
  -5   0  14      136.42      125.58      4.08 o
  -4   0  14      135.80      149.86      4.51 o
  -3   0  14      102.64      115.25      3.42 o
  -2   0  14       20.44       18.52      1.30 o
  -1   0  14        2.36        0.69      2.19 o
   0   0  14       10.20       11.89      1.72 o
   1   0  14       26.05       23.64      1.55 o
   2   0  14      145.72      136.27      3.68 o
   3   0  14      107.21      102.69      3.00 o
   4   0  14       70.20       68.54      2.84 o
   5   0  14        0.01       -1.55      1.55 o
   6   0  14       49.96       50.80      3.18 o
   7   0  14      136.66      165.22      8.43 o
   8   0  14       12.05       19.31      2.64 o
   9   0  14       14.45       17.92      2.20 o
  10   0  14        1.83       -0.40      2.55 o
 -17   1  14        1.29        2.81      1.79 o
 -16   1  14        8.73       10.74      1.58 o
 -15   1  14        1.01        0.51      1.32 o
 -14   1  14        5.68        3.72      1.30 o
 -13   1  14        1.09        3.88      1.68 o
 -12   1  14        2.99        3.50      0.73 o
 -11   1  14       11.16       10.92      0.82 o
 -10   1  14       59.98       58.15      1.31 o
  -9   1  14       38.46       35.93      1.49 o
  -8   1  14        5.60        3.07      0.80 o
  -7   1  14        9.25       11.34      1.08 o
  -6   1  14       41.64       47.29      1.48 o
  -5   1  14      304.22      290.89      5.86 o
  -4   1  14       21.23       18.28      1.08 o
  -3   1  14       14.77       22.18      1.15 o
  -2   1  14       84.06       76.25      2.00 o
  -1   1  14       38.63       34.62      1.21 o
   0   1  14        5.81        7.36      0.85 o
   1   1  14        0.48        0.87      0.79 o
   2   1  14        0.20        2.38      0.85 o
   3   1  14        2.82        2.80      0.59 o
   4   1  14       19.24       19.06      0.92 o
   5   1  14        5.65        5.91      0.94 o
   6   1  14        3.01        3.67      0.87 o
   7   1  14        6.59        6.40      1.12 o
   8   1  14       47.88       50.81      1.77 o
   9   1  14       12.68       11.01      1.42 o
  10   1  14        2.78        5.59      1.82 o
 -17   2  14        5.83        7.95      1.75 o
 -16   2  14        1.65       -0.74      1.72 o
 -15   2  14        0.03        4.83      1.59 o
 -14   2  14        0.12        0.60      1.15 o
 -13   2  14        5.25        3.30      1.54 o
 -12   2  14       31.68       31.36      2.16 o
 -11   2  14        6.74        7.47      1.18 o
 -10   2  14       47.28       42.73      1.35 o
  -9   2  14        5.42        6.30      0.60 o
  -8   2  14        2.69        2.55      1.04 o
  -7   2  14        0.71        0.06      0.77 o
  -6   2  14        5.29        5.17      0.79 o
  -5   2  14      120.53      113.69      2.95 o
  -4   2  14       12.65       13.20      1.14 o
  -3   2  14       15.05       17.82      1.19 o
  -2   2  14        0.05        1.02      0.91 o
  -1   2  14       90.32       76.78      2.25 o
   0   2  14       54.95       44.17      1.20 o
   1   2  14       14.54       14.79      0.69 o
   2   2  14        0.03        1.69      0.69 o
   3   2  14        2.09        1.97      0.65 o
   4   2  14        9.60        9.46      0.92 o
   5   2  14        6.37        9.14      1.09 o
   6   2  14        4.28        3.07      0.97 o
   7   2  14        5.10        8.55      1.10 o
   8   2  14        0.55        0.12      1.08 o
   9   2  14        0.86        2.24      1.47 o
  10   2  14       27.30       36.74      2.25 o
 -15   3  14        0.09       -1.49      1.49 o
 -14   3  14        4.21        3.34      1.24 o
 -13   3  14        0.61        2.89      1.21 o
 -12   3  14        1.29        1.20      1.09 o
 -11   3  14       20.37       12.65      1.10 o
 -10   3  14        5.72        3.76      0.82 o
  -9   3  14        9.05       12.24      0.79 o
  -8   3  14        0.80        2.72      0.89 o
  -7   3  14       84.39       71.11      2.08 o
  -6   3  14       83.42       78.10      2.31 o
  -5   3  14       13.37       15.33      1.32 o
  -4   3  14       83.35       83.66      2.50 o
  -3   3  14       10.22        9.88      1.23 o
  -2   3  14       14.26       15.31      1.10 o
  -1   3  14       10.11       13.32      1.08 o
   0   3  14       27.86       31.68      1.09 o
   1   3  14        4.82        7.59      0.82 o
   2   3  14        0.99        3.71      0.80 o
   3   3  14        1.00        1.24      0.94 o
   4   3  14        0.46        1.88      0.87 o
   5   3  14        1.65        2.57      0.94 o
   6   3  14        0.14        3.34      1.05 o
   7   3  14        2.10        1.90      1.37 o
   8   3  14        0.85        2.68      1.61 o
   9   3  14        1.86        3.68      1.55 o
 -13   4  14        1.75       -0.02      1.46 o
 -12   4  14       33.34       28.76      2.01 o
 -11   4  14       66.70       72.08      3.12 o
 -10   4  14       39.18       38.94      2.16 o
  -9   4  14        0.44        0.97      0.93 o
  -8   4  14       54.09       50.37      1.78 o
  -7   4  14       23.34       20.50      1.10 o
  -6   4  14       21.05       21.33      1.05 o
  -5   4  14        9.64        7.57      0.95 o
  -4   4  14        0.06        0.10      0.94 o
  -3   4  14        5.37        6.75      0.78 o
  -2   4  14        0.00       -0.19      0.65 o
  -1   4  14        3.16        4.54      0.75 o
   0   4  14        1.95        2.56      0.70 o
   1   4  14       19.01       24.06      1.19 o
   2   4  14        2.06        0.30      0.77 o
   3   4  14        9.96        9.76      1.10 o
   4   4  14       18.60       21.88      1.96 o
   5   4  14        3.06        4.93      1.28 o
   6   4  14        1.89        2.36      1.24 o
   7   4  14       15.64       16.17      1.75 o
 -10   5  14        5.98        5.14      1.47 o
  -9   5  14        0.07        2.28      1.61 o
  -8   5  14        4.34        3.19      1.07 o
  -7   5  14        0.77        1.82      0.93 o
  -6   5  14        1.54        1.91      0.92 o
  -5   5  14        1.86        0.22      0.59 o
  -4   5  14        1.28        0.81      0.60 o
  -3   5  14        0.00        0.28      0.92 o
  -2   5  14       45.32       50.18      1.82 o
  -1   5  14       21.80       21.65      1.17 o
   0   5  14        8.32        5.22      0.79 o
   1   5  14       23.53       16.48      1.32 o
   2   5  14        2.41        5.71      1.39 o
   3   5  14        3.47        2.56      1.31 o
 -16   1  15        9.46        5.75      1.85 o
 -15   1  15       28.77       33.80      2.24 o
 -14   1  15       16.93       17.75      1.97 o
 -13   1  15       64.08       70.00      3.55 o
 -12   1  15        1.91        4.04      1.33 o
 -11   1  15        2.24        3.31      1.48 o
 -10   1  15        2.14        5.04      1.24 o
  -9   1  15       62.22       59.44      2.09 o
  -8   1  15        0.66        1.67      1.07 o
  -7   1  15        2.49        1.89      1.30 o
  -6   1  15       37.72       38.26      1.60 o
  -5   1  15        1.37        2.31      0.88 o
  -4   1  15       68.41       58.19      1.75 o
  -3   1  15       17.90       14.12      1.01 o
  -2   1  15        6.93        7.79      0.92 o
  -1   1  15       14.86       15.49      1.21 o
   0   1  15        4.50        4.63      0.85 o
   1   1  15        0.82        0.79      0.84 o
   2   1  15        0.99        2.17      0.37 o
   3   1  15       19.07       20.65      1.04 o
   4   1  15        0.28        1.13      0.93 o
   5   1  15        3.39        4.86      1.09 o
   6   1  15        7.09        6.73      1.16 o
   7   1  15       42.48       58.67      2.65 o
   8   1  15        0.10        4.81      2.16 o
   9   1  15        0.02        5.89      1.91 o
 -16   2  15       10.40       13.08      1.97 o
 -15   2  15        2.13        2.72      1.59 o
 -14   2  15        8.80        8.55      1.56 o
 -13   2  15        0.59        3.53      1.20 o
 -12   2  15        0.23        1.75      1.37 o
 -11   2  15        6.40        6.79      1.38 o
 -10   2  15        0.49       -1.15      1.15 o
  -9   2  15        3.09        2.05      1.35 o
  -8   2  15        0.29        1.22      0.98 o
  -7   2  15        0.06       -0.59      0.82 o
  -6   2  15       35.04       34.96      1.41 o
  -5   2  15       21.03       21.45      1.19 o
  -4   2  15       37.73       36.40      1.30 o
  -3   2  15        0.49        0.50      0.82 o
  -2   2  15        6.24        5.67      0.93 o
  -1   2  15       18.34       15.00      1.09 o
   0   2  15        0.04        1.99      0.95 o
   1   2  15        0.76        4.05      0.89 o
   2   2  15        0.33        1.02      0.68 o
   3   2  15        5.30        3.60      1.39 o
   4   2  15        3.31        3.34      1.12 o
   5   2  15       13.64       18.90      1.24 o
   6   2  15        9.19       13.87      1.80 o
   7   2  15        0.17        1.76      1.69 o
   8   2  15        1.05        4.45      1.79 o
 -14   3  15        2.25        0.57      1.02 o
 -13   3  15        6.25        0.77      1.05 o
 -12   3  15        0.01        0.63      1.35 o
 -11   3  15       10.91        7.83      1.55 o
 -10   3  15        2.34        3.12      1.54 o
  -9   3  15       58.77       53.23      2.79 o
  -8   3  15        3.33        4.34      1.18 o
  -7   3  15       87.09       81.27      2.49 o
  -6   3  15        8.08        7.06      0.98 o
  -5   3  15        0.03        0.05      0.94 o
  -4   3  15        1.29        1.90      0.86 o
  -3   3  15        0.07        2.25      0.79 o
  -2   3  15       21.78       21.55      1.30 o
  -1   3  15        3.64        4.61      0.65 o
   0   3  15        1.89        3.25      0.66 o
   1   3  15       10.62        9.50      1.08 o
   2   3  15       21.73       25.45      1.40 o
   3   3  15        2.28        2.14      0.89 o
   4   3  15        1.73        4.95      1.59 o
   5   3  15       12.92       12.08      2.46 o
   6   3  15        2.61        3.16      1.45 o
   7   3  15        0.19        2.67      1.50 o
 -12   4  15        0.00        1.31      1.34 o
 -11   4  15        5.90        5.94      1.47 o
 -10   4  15       17.23       14.18      1.61 o
  -9   4  15        2.48       -0.41      1.26 o
  -8   4  15       26.92       22.46      1.71 o
  -7   4  15        0.40        0.00      1.80 o
  -6   4  15       47.61       50.19      2.33 o
  -5   4  15       30.07       30.89      1.87 o
  -4   4  15        8.64        9.70      1.14 o
  -3   4  15       87.93       92.62      3.74 o
  -2   4  15       40.56       44.69      1.68 o
  -1   4  15       10.85       14.03      1.06 o
   0   4  15        1.34        2.26      1.03 o
   1   4  15        0.63        2.21      1.38 o
   2   4  15        1.59        2.75      0.92 o
   3   4  15        0.94        1.48      1.37 o
   4   4  15        7.06        9.11      1.66 o
   5   4  15        0.07        1.94      1.33 o
  -8   5  15        0.01       -0.26      1.27 o
  -7   5  15        8.65        5.74      1.10 o
  -6   5  15        0.16        0.82      0.92 o
  -5   5  15        9.30        2.64      0.90 o
  -4   5  15        0.77       -0.03      1.04 o
  -3   5  15       10.01       11.43      1.54 o
  -2   5  15        0.38        2.58      1.26 o
  -1   5  15       45.86       40.17      3.06 o
   0   5  15        6.10        8.80      1.93 o
 -15   0  16        7.15        3.33      2.35 o
 -14   0  16        0.63        0.98      1.95 o
 -13   0  16        5.93        6.70      2.64 o
 -12   0  16       58.25       46.80      3.95 o
 -11   0  16        2.31        1.46      1.94 o
 -10   0  16        7.97        8.43      2.05 o
  -9   0  16        5.54       11.29      1.96 o
  -8   0  16      246.96      239.86     11.42 o
  -7   0  16       12.05        6.47      2.18 o
  -6   0  16       17.86       15.17      2.30 o
  -5   0  16        6.03        2.16      1.63 o
  -4   0  16        5.85        2.46      1.31 o
  -3   0  16        2.02        3.66      1.48 o
  -2   0  16       24.70       28.14      2.23 o
  -1   0  16        5.96       14.01      2.12 o
   0   0  16        3.05        6.47      1.72 o
   1   0  16       10.23       12.34      2.34 o
   2   0  16       42.11       47.69      3.47 o
   3   0  16      239.58      318.73     13.00 o
   4   0  16        0.14        4.04      2.13 o
   5   0  16       23.44       33.62      3.35 o
   6   0  16        1.74       -1.94      4.34 o
   7   0  16        8.49        9.43      2.61 o
 -15   1  16        0.07        0.05      1.28 o
 -14   1  16       14.89       11.57      1.87 o
 -13   1  16        7.39        2.75      1.49 o
 -12   1  16       35.69       35.18      2.69 o
 -11   1  16        6.62       10.08      2.59 o
 -10   1  16        9.96        8.50      1.39 o
  -9   1  16       11.31       11.21      1.51 o
  -8   1  16        4.91        7.95      2.03 o
  -7   1  16        0.53       -1.19      1.34 o
  -6   1  16        3.17        3.42      1.41 o
  -5   1  16        0.00        3.32      1.27 o
  -4   1  16       10.98        9.49      1.31 o
  -3   1  16       11.98       10.38      1.43 o
  -2   1  16        0.16        1.80      1.03 o
  -1   1  16        1.52        2.78      1.07 o
   0   1  16       21.81       21.57      2.01 o
   1   1  16        5.69        5.56      1.35 o
   2   1  16        0.51        2.18      1.13 o
   3   1  16       19.92       24.52      1.15 o
   4   1  16       21.21       28.27      1.89 o
   5   1  16       14.59       18.07      1.77 o
   6   1  16        1.36       -0.21      1.76 o
   7   1  16       48.16       57.21      2.93 o
 -14   2  16        0.00        0.10      0.81 o
 -13   2  16       41.33       35.12      3.04 o
 -12   2  16        0.83        0.80      1.15 o
 -11   2  16       15.15       17.20      1.84 o
 -10   2  16        0.97        3.63      1.39 o
  -9   2  16        7.74        4.05      1.53 o
  -8   2  16       10.43       11.93      2.22 o
  -7   2  16        1.81        1.52      1.26 o
  -6   2  16        6.88        7.40      1.45 o
  -5   2  16        8.49        8.21      1.40 o
  -4   2  16        4.56        3.18      1.29 o
  -3   2  16       34.87       38.86      2.11 o
  -2   2  16        3.23        6.71      1.52 o
  -1   2  16       17.00       19.84      1.87 o
   0   2  16        1.14        2.27      1.39 o
   1   2  16        0.00        3.38      1.58 o
   2   2  16        0.38        7.51      2.26 o
   3   2  16        0.24       -0.40      1.42 o
   4   2  16       40.86       40.17      2.26 o
   5   2  16        4.07        3.64      1.40 o
   6   2  16       13.16       11.23      1.93 o
   7   2  16        5.60        5.32      1.79 o
 -13   3  16        1.39        1.38      1.00 o
 -12   3  16        2.82        1.24      1.11 o
 -11   3  16        4.90        6.55      1.42 o
 -10   3  16       29.11       34.17      2.14 o
  -9   3  16       47.26       50.06      2.47 o
  -8   3  16       11.88       15.11      1.69 o
  -7   3  16       46.20       54.08      3.28 o
  -6   3  16       19.16       29.60      2.57 o
  -5   3  16        1.33        4.72      1.58 o
  -4   3  16        1.80        2.32      1.54 o
  -3   3  16        7.71        8.59      1.87 o
  -2   3  16        6.14        6.38      1.64 o
  -1   3  16        0.04        1.44      1.48 o
   0   3  16        0.17        0.90      1.17 o
   1   3  16       29.63       26.22      2.20 o
   2   3  16       33.78       34.96      3.18 o
   3   3  16        0.52        4.72      2.14 o
   4   3  16        6.68        7.77      1.76 o
   5   3  16       17.26       17.18      2.13 o
 -10   4  16        1.16        4.08      1.58 o
  -9   4  16        9.01       10.46      1.61 o
  -8   4  16        0.05        2.33      1.23 o
  -7   4  16        0.03        0.93      1.14 o
  -6   4  16        9.01        7.94      1.28 o
  -5   4  16       18.65       13.71      1.70 o
  -4   4  16       12.47        6.62      1.21 o
  -3   4  16        4.76        3.90      1.10 o
  -2   4  16        3.34        1.78      1.06 o
  -1   4  16        2.63        3.07      1.24 o
   0   4  16        3.05        4.26      1.12 o
   1   4  16        0.51       -0.47      0.86 o
   2   4  16        3.70        0.86      0.83 o
 -13   1  17        5.47        1.90      1.15 o
 -12   1  17        4.48        3.46      1.55 o
 -11   1  17        1.45        1.72      1.48 o
 -10   1  17        3.97        2.10      1.59 o
  -9   1  17        1.51        4.50      1.56 o
  -8   1  17        0.03        2.11      1.85 o
  -7   1  17       20.47       26.32      2.61 o
  -6   1  17        5.93        9.55      1.44 o
  -5   1  17        0.04       -0.20      1.29 o
  -4   1  17        1.79       -0.85      1.38 o
  -3   1  17        5.54        6.23      1.50 o
  -2   1  17       16.16       18.50      1.73 o
  -1   1  17       59.04       68.25      2.93 o
   0   1  17       38.19       44.98      2.43 o
   1   1  17        0.19        4.66      1.61 o
   2   1  17        4.01        6.78      1.75 o
   3   1  17        5.81        8.00      1.67 o
   4   1  17       61.09       70.73      3.89 o
   5   1  17       51.36       49.95      2.65 o
 -13   2  17        2.57        0.93      0.93 o
 -12   2  17        0.31        3.56      2.69 o
 -11   2  17        8.50       10.42      1.58 o
 -10   2  17       16.19       17.39      1.87 o
  -9   2  17        3.96        3.31      1.70 o
  -8   2  17        0.13       -1.32      1.32 o
  -7   2  17        0.48       -1.23      1.37 o
  -6   2  17        1.47       -1.28      1.28 o
  -5   2  17        8.11       10.33      1.60 o
  -4   2  17        3.65        6.79      1.39 o
  -3   2  17        0.33        1.97      1.25 o
  -2   2  17        9.40        6.00      1.64 o
  -1   2  17        0.08        2.31      1.18 o
   0   2  17        0.20        0.83      1.17 o
   1   2  17       23.54       20.52      2.39 o
   2   2  17       12.63       13.55      1.59 o
   3   2  17        0.17       -0.62      1.16 o
   4   2  17        6.80        8.35      1.71 o
   5   2  17        0.24        0.06      2.89 o
 -11   3  17        3.88        2.08      1.64 o
 -10   3  17        1.22        0.62      1.50 o
  -9   3  17        4.81        9.09      1.92 o
  -8   3  17        2.85        6.71      1.90 o
  -7   3  17        2.85        6.13      2.54 o
  -6   3  17       23.94       31.90      2.02 o
  -5   3  17        3.13        2.08      1.02 o
  -4   3  17       13.57       11.87      1.48 o
  -3   3  17       20.96        9.97      2.57 o
  -2   3  17        0.23       -0.24      1.38 o
  -1   3  17        0.03        2.39      1.66 o
   0   3  17       11.31        7.52      1.61 o
   1   3  17       41.11       44.53      2.65 o
   2   3  17        8.87       11.88      2.50 o
   3   3  17        6.79        8.41      1.78 o
  -6   4  17        0.05       -0.79      0.98 o
  -5   4  17        3.20        1.19      0.87 o
  -4   4  17        0.57        0.78      0.75 o
  -3   4  17       15.65       13.68      1.99 o
  -2   4  17        8.19        9.10      1.63 o
 -12   0  18       10.65       11.37      2.51 o
 -11   0  18       16.79       20.13      2.79 o
 -10   0  18        0.06        2.70      2.03 o
  -9   0  18        9.93       18.79      2.46 o
  -8   0  18        1.44        0.87      2.09 o
  -7   0  18        0.54        0.40      2.09 o
  -6   0  18        0.00       -1.38      1.98 o
  -5   0  18        3.83        4.39      2.54 o
  -4   0  18       19.79       25.38      3.10 o
  -3   0  18       30.48       34.79      2.98 o
  -2   0  18        0.63        3.43      2.07 o
  -1   0  18        0.01       -0.90      2.07 o
   0   0  18      122.79      162.92      8.29 o
   1   0  18      136.81      177.78      9.19 o
   2   0  18        0.01        7.99      2.54 o
   3   0  18        8.25        7.29      2.94 o
 -11   1  18        4.92        3.40      2.10 o
 -10   1  18        0.72        3.68      1.59 o
  -9   1  18        6.72        5.60      1.62 o
  -8   1  18        2.39        3.97      1.89 o
  -7   1  18        2.44        2.11      1.57 o
  -6   1  18        2.90        5.25      1.83 o
  -5   1  18        7.68       14.45      2.52 o
  -4   1  18       33.89       47.36      3.04 o
  -3   1  18       14.17       20.71      2.50 o
  -2   1  18        1.14        5.43      2.24 o
  -1   1  18       21.69       22.28      2.41 o
   0   1  18       58.47       70.31      3.80 o
   1   1  18       10.96       24.54      2.68 o
   2   1  18        0.44        1.66      1.47 o
   3   1  18        3.80        2.14      1.94 o
 -11   2  18        1.80        0.51      1.42 o
 -10   2  18       21.21       30.08      2.42 o
  -9   2  18        3.15        4.19      1.62 o
  -8   2  18        4.29        4.49      1.61 o
  -7   2  18        5.81        6.24      1.53 o
  -6   2  18        0.28       -1.47      1.47 o
  -5   2  18       22.30       20.75      1.73 o
  -4   2  18       19.11       22.46      1.93 o
  -3   2  18        8.28        7.28      1.67 o
  -2   2  18        0.06        0.60      1.36 o
  -1   2  18       22.69       19.08      2.36 o
   0   2  18        5.62        7.18      1.55 o
   1   2  18       10.60        7.67      1.58 o
   2   2  18        0.90        2.36      1.35 o
  -8   3  18        1.35       -1.28      1.28 o
  -7   3  18        0.09       -0.45      1.75 o
  -6   3  18        0.03        5.65      2.47 o
  -5   3  18        1.97        5.90      2.31 o
  -4   3  18       10.93       17.08      2.48 o
  -3   3  18        0.64        0.44      1.58 o
  -2   3  18       10.05       10.24      2.34 o
  -1   3  18        4.87        2.11      1.14 o
  -8   1  19        1.31        3.06      1.59 o
  -7   1  19       29.29       31.04      2.07 o
  -6   1  19        9.05       12.11      1.63 o
  -5   1  19        1.51        5.24      1.57 o
  -4   1  19       21.63       26.86      2.19 o
  -3   1  19       44.22       55.53      2.48 o
  -2   1  19        1.15        2.98      1.66 o
  -1   1  19        4.08        4.84      2.43 o
  -6   2  19       28.60       37.65      2.43 o
  -5   2  19       43.75       48.24      2.52 o
  -4   2  19       38.18       44.35      2.41 o
  -3   2  19       10.77       22.04      2.09 o
 
